# Supplementary material for: Pharmacologic improvement of CFTR function rapidly decreases sputum pathogen density, but lung infections generally persist
Source: J Clin Invest. 2023 May 15;133(10):e167957. doi: 10.1172/JCI167957 (PMC10178839; doi:10.1172/JCI167957)
Supplement: Supplemental primary data set 1 [file jci-133-167957-s103.xlsx]

## Sheet: Participant
subject	sex	age	age_group	variant_1	variant_2	prior modulator	race	ethnicity
005-001	2	31.8994	30 or older	F508del	621+1G->T	None	White	2
005-002	2	35.2205	30 or older	F508del	F508del	Symdeko	White	2
005-003	2	23.8006	[18, 30)	2143delT	F508del	None	White	2
005-005	2	28.9862	[18, 30)	F508del	621+1G->T	None	White	2
005-006	2	53.6493	30 or older	F508del	F508del	Symdeko	White	2
005-007	1	60.809	30 or older	F508del	3659delC	None	White	2
005-008	2	26.5495	[18, 30)	F508del	1898+1G->A	None	White	2
005-009	2	34.3115	30 or older	F508del	F508del	None	White	2
005-010	1	12.6519	Under 18	F508del	R1158X	None	More than One Race	2
005-011	2	58.3065	30 or older	F508del	2184delA	None	White	2
005-012	1	18.7163	[18, 30)	F508del	F508del	Symdeko	White	2
009-001	2	15.0256	Under 18	F508del	F508del	Symdeko	White	2
009-003	2	16.1016	Under 18	F508del	1154insTC	None	White	2
009-004	2	16.1345	Under 18	F508del	2143delT	None	White	2
009-005	1	20.0798	[18, 30)	F508del	N1303K	None	White	2
009-006	2	14.7902	Under 18	F508del	F508del	Symdeko	White	2
009-007	2	13.3391	Under 18	F508del	F508del	Symdeko	White	2
009-008	2	15.283	Under 18	F508del	663delT	None	White	1
009-009	1	17.9306	Under 18	F508del	2184insA	None	White	2
009-010	2	13.8018	Under 18	F508del	F508del	Orkambi	More than One Race	2
009-011	2	15.0174	Under 18	F508del	R709X	None	White	2
009-012	2	17.2242	Under 18	F508del	F508del	Symdeko	White	2
012-002	1	15.0037	Under 18	F508del	G551D	Kalydeco	White	1
012-003	1	18.6369	[18, 30)	F508del	CFTRdele2,3	None	White	2
012-004	2	16.1181	Under 18	F508del	G542X	None	White	2
012-005	2	13.9633	Under 18	F508del	F508del	Symdeko	White	2
012-006	1	20.3837	[18, 30)	F508del	1898+1G->A	None	White	2
012-007	1	19.3461	[18, 30)	F508del	F508del	Orkambi	White	1
012-008	2	38.1993	30 or older	F508del	F508del	Orkambi	White	2
018-001	1	16.5698	Under 18	F508del	2307insA	None	More than One Race	2
018-002	2	14.0948	Under 18	F508del	F508del	Orkambi	White	2
018-003	1	13.5472	Under 18	F508del	F508del	Orkambi	White	2
018-004	2	12.1618	Under 18	F508del	CFTRdele2,3	None	White	2
018-005	2	40.7538	30 or older	F508del	N1303K	None	White	2
019-001	2	14.5191	Under 18	F508del	CFTRdele2,3	None	White	2
019-002	1	16.923	Under 18	F508del	W846X	None	White	2
019-003	1	36.5128	30 or older	F508del	F508del	Symdeko	White	2
019-004	2	12.3644	Under 18	F508del	1811+1643G->T	None	White	1
019-005	1	19.921	[18, 30)	F508del	F508del	Symdeko	White	2
023-001	2	12.5807	Under 18	F508del	5T;TG12	None	White	2
023-002	1	25.0327	[18, 30)	F508del	F508del	Symdeko	White	2
023-003	1	12.0112	Under 18	F508del	F508del	Symdeko	More than One Race	2
023-004	1	49.0223	30 or older	F508del	3600G->A	None	White	2
023-005	1	12.4547	Under 18	F508del	G551D	Kalydeco	More than One Race	2
023-006	1	35.3491	30 or older	F508del	S549R	None	More than One Race	2
023-007	1	16.9093	Under 18	F508del	1471delA	None	More than One Race	2
023-008	2	15.8224	Under 18	F508del	F508del	Symdeko	White	1
030-001	1	12.5478	Under 18	F508del	W1282X	None	White	2
030-002	2	15.6773	Under 18	F508del	1078delT	None	White	2
030-003	1	17.9525	Under 18	F508del	F508del	Symdeko	White	2
030-004	1	19.0093	[18, 30)	F508del	F508del	Symdeko	White	2
030-005	1	14.3905	Under 18	F508del	G542X	None	White	1
030-006	2	12.4712	Under 18	F508del	N1303K	None	White	2
030-007	1	14.1906	Under 18	F508del	R553X	None	White	2
030-008	2	17.205	Under 18	F508del	1717-1G->A	None	White	2
030-009	1	17.6732	Under 18	F508del	F508del	Orkambi	White	2
030-010	1	13.4486	Under 18	F508del	F508del	Symdeko	White	2
030-011	1	14.7738	Under 18	F508del	F508del	Orkambi	White	1
030-012	1	17.2269	Under 18	F508del	F508del	Orkambi	White	2
030-013	2	20.7753	[18, 30)	F508del	2184insA	None	White	2
039-002	2	55.8753	30 or older	F508del	F508del	Symdeko	White	2
039-004	1	13.7169	Under 18	F508del	F508del	Symdeko	White	2
039-005	1	26.0184	[18, 30)	F508del	F508del	Orkambi	White	2
039-006	2	31.4805	30 or older	F508del	F508del	Symdeko	White	2
039-007	2	42.3308	30 or older	F508del	R553X	None	White	2
039-008	2	30.3059	30 or older	F508del	1717-1G->A	None	White	2
039-009	2	14.6697	Under 18	F508del	G542X	None	White	2
039-010	1	16.7943	Under 18	F508del	R1162X	None	White	2
039-011	1	20.3399	[18, 30)	F508del	2184insA	None	White	2
039-012	1	12.1618	Under 18	F508del	R347P	None	White	2
039-013	2	13.8785	Under 18	F508del	F508del	Symdeko	White	2
039-014	1	35.9323	30 or older	F508del	F508del	Symdeko	White	2
039-015	1	29.2108	[18, 30)	F508del	W1282X	None	White	2
039-016	2	19.3871	[18, 30)	F508del	F508del	None	White	2
052-001	2	21.3803	[18, 30)	F508del	I507del	None	White	2
052-002	1	40.751	30 or older	F508del	F508del	None	Black or African American	2
052-003	1	24.8602	[18, 30)	F508del	F508del	Orkambi	White	2
052-004	2	31.4805	30 or older	F508del	G551D	Kalydeco	White	2
052-005	1	19.6308	[18, 30)	F508del	G551D	Kalydeco	White	2
052-006	1	31.5298	30 or older	F508del	F508del	Symdeko	White	2
052-007	2	38.7387	30 or older	F508del	W1282X	None	White	2
052-008	2	17.6595	Under 18	F508del	1811+1643G->T	None	Unknown or Not Reported	1
052-009	2	29.7802	[18, 30)	F508del	F508del	Orkambi	White	2
052-010	2	23.6227	[18, 30)	F508del	CFTRdele1-9	None	White	2
052-011	2	25.6597	[18, 30)	G542X	F508del	None	White	2
054-001	1	25.7802	[18, 30)	F508del	Q39X	None	White	2
054-002	2	23.598	[18, 30)	F508del	F508del	Symdeko	White	2
054-003	1	37.4957	30 or older	F508del	F508del	Symdeko	White	2
054-004	2	23.839	[18, 30)	F508del	G85E	None	White	2
054-005	1	21.2653	[18, 30)	F508del	F508del	Symdeko	White	2
054-006	1	15.858	Under 18	F508del	F508del	Orkambi	White	2
054-007	1	20.5069	[18, 30)	F508del	W1089X	None	White	1
054-008	2	12.0687	Under 18	F508del	2980_2981ins1600	None	White	2
063-001	1	36.97	30 or older	F508del	R1066C	None	White	2
063-002	2	14.9134	Under 18	F508del	F508del	Orkambi	White	2
063-003	2	14.1988	Under 18	F508del	F508del	Orkambi	White	2
063-004	2	30.8234	30 or older	F508del	G542X	None	White	2
063-005	2	31.1273	30 or older	F508del	Q493X	None	More than One Race	2
063-006	2	16.808	Under 18	F508del	F508del	Orkambi	White	2
065-001	2	52.0504	30 or older	F508del	G551D	None	White	2
065-002	2	30.9493	30 or older	F508del	G551D	Kalydeco	White	2
065-003	1	24.5454	[18, 30)	F508del	1717-1G->A	None	White	2
065-005	1	32.8631	30 or older	F508del	R553X	None	White	2
065-007	2	35.7626	30 or older	F508del	E60X	None	White	2
065-008	1	28.0718	[18, 30)	F508del	G551D	Kalydeco	White	2
065-009	1	29.041	[18, 30)	F508del	F508del	Symdeko	White	2
065-010	1	39.6641	30 or older	F508del	621+1G->T	None	Native Hawaiian or Other Pacific Islander	2
065-011	2	39.6148	30 or older	F508del	G542X	Symdeko	White	2
065-012	1	37.1781	30 or older	F508del	F508del	Symdeko	White	2
065-013	2	32.2663	30 or older	F508del	F508del	Symdeko	White	2
070-001	1	14.4206	Under 18	F508del	W1282X	None	Unknown or Not Reported	2
070-002	1	39.7298	30 or older	F508del	F508del	Symdeko	White	2
070-003	1	13.3911	Under 18	F508del	R560T	None	White	2
070-004	1	41.1234	30 or older	F508del	F508del	Symdeko	White	2
070-005	1	27.9185	[18, 30)	F508del	R347P	None	White	2
070-006	1	13.9551	Under 18	F508del	G551D	Kalydeco	White	2
123-002	2	25.7144	[18, 30)	F508del	F508del	Symdeko	White	2
123-003	2	40.6114	30 or older	F508del	F508del	Symdeko	White	2
123-004	1	21.9471	[18, 30)	F508del	3659delC	None	White	2
123-005	2	17.728	Under 18	F508del	F508del	Symdeko	White	2
123-006	1	15.4856	Under 18	F508del	G551D	Kalydeco	White	2
123-008	1	27.7295	[18, 30)	F508del	W1282X	None	White	2
123-009	1	27.1984	[18, 30)	F508del	F508del	Symdeko	White	2
123-010	2	26.555	[18, 30)	F508del	F508del	Symdeko	White	2
123-011	2	11.951	Under 18	F508del	F508del	Orkambi	White	2
123-012	1	11.8332	Under 18	F508del	F508del	Orkambi	White	2
133-001	2	29.4298	[18, 30)	F508del	F508del	Symdeko	White	2
133-002	1	36.2718	30 or older	F508del	F508del	Symdeko	White	2
133-003	1	12.3452	Under 18	F508del	G542X	None	White	1
133-004	2	22.5385	[18, 30)	F508del	G542X	None	White	2
133-005	1	20.2633	[18, 30)	F508del	R553X	None	White	2
133-007	2	26.4126	[18, 30)	F508del	G542X	None	White	2
133-008	2	13.539	Under 18	F508del	1154insTC	None	White	2
133-009	2	19.7732	[18, 30)	F508del	N1303K	None	White	2
133-010	2	34.0103	30 or older	F508del	F508del	Symdeko	White	2
133-011	1	23.3927	[18, 30)	F508del	F508del	Symdeko	White	2
133-012	1	12.3096	Under 18	F508del	2307insA	None	White	1
133-013	2	12.3452	Under 18	F508del	F508del	Orkambi	White	2
149-001	1	17.5582	Under 18	F508del	R785X	None	White	2
149-002	2	14.6807	Under 18	F508del	297-1G->A	None	White	1
149-003	2	12.4137	Under 18	F508del	F508del	Symdeko	White	2
149-004	2	16.5616	Under 18	F508del	7T	None	White	2
149-005	2	34.6373	30 or older	F508del	F508del	Symdeko	White	2
149-006	1	18.0702	[18, 30)	F508del	394delTT	None	White	2
149-007	1	27.5187	[18, 30)	F508del	F508del	Symdeko	White	2
149-008	1	30.0075	30 or older	F508del	F508del	Symdeko	White	2
149-009	1	14.2891	Under 18	F508del	F508del	None	White	2
160-003	1	20.5453	[18, 30)	F508del	I507del	None	White	2
160-004	2	22.1442	[18, 30)	F508del	F508del	Symdeko	White	2
160-006	2	18.0072	[18, 30)	F508del	G551D	Kalydeco	White	2
160-007	2	17.1694	Under 18	F508del	K710X	None	White	2
160-009	2	12.2111	Under 18	F508del	F508del	Orkambi	More than One Race	2
160-010	2	19.3379	[18, 30)	F508del	N1303K	None	White	2
160-011	1	20.6794	[18, 30)	F508del	F508del	Symdeko	White	2
160-012	2	19.5514	[18, 30)	F508del	F508del	Orkambi	White	2
160-013	2	30.9302	30 or older	F508del	F508del	Symdeko	White	2
160-014	1	18.8067	[18, 30)	F508del	F508del	Orkambi	White	2
160-015	1	32.0609	30 or older	F508del	F508del	None	White	2
160-016	2	24.7507	[18, 30)	F508del	F508del	None	White	2
162-001	1	17.3255	Under 18	F508del	F508del	Orkambi	White	2
162-002	2	21.8513	[18, 30)	F508del	F508del	Symdeko	White	1
162-003	2	19.0997	[18, 30)	F508del	F508del	Orkambi	White	1
162-004	1	44.951	30 or older	F508del	F508del	Symdeko	White	2
162-005	1	15.9894	Under 18	F508del	F508del	Symdeko	White	2
162-007	1	14.489	Under 18	F508del	G551D	Kalydeco	White	2
162-008	2	12.348	Under 18	F508del	A559T	None	Black or African American	2
162-009	1	12.107	Under 18	F508del	1249-1G->A	None	White	2
166-001	1	35.3355	30 or older	F508del	F508del	Symdeko	White	2
166-002	1	33.1917	30 or older	F508del	F508del	Symdeko	White	2
166-003	2	61.2361	30 or older	F508del	1341+1G->A	None	White	2
166-004	2	24.789	[18, 30)	F508del	R334W	None	White	2
166-005	2	23.3297	[18, 30)	F508del	F508del	Orkambi	White	2
166-006	2	35.8365	30 or older	F508del	F508del	Symdeko	White	2
166-007	2	38.1801	30 or older	F508del	F508del	Symdeko	White	2
166-008	1	13.9141	Under 18	F508del	2183AA->G	None	White	2
166-009	2	12.2823	Under 18	F508del	2183AA->G	None	White	2
166-010	2	26.8041	[18, 30)	F508del	G551D	None	White	2
184-001	1	15.1105	Under 18	F508del	F508del	Symdeko	White	2
184-002	2	49.3481	30 or older	F508del	P67L	Symdeko	White	2
184-003	1	16.7533	Under 18	F508del	F508del	Symdeko	White	2
184-004	2	19.4036	[18, 30)	F508del	F508del	Symdeko	White	2
184-005	2	14.4534	Under 18	F508del	Q493X	None	White	2
184-006	2	18.5329	[18, 30)	F508del	F508del	Symdeko	White	2
184-007	2	17.0763	Under 18	F508del	5T;TG12	None	White	2
184-008	1	12.6656	Under 18	F508del	F508del	None	White	2
195-001	1	20.2085	[18, 30)	F508del	R1162X	None	White	2
195-002	2	15.5842	Under 18	F508del	F508del	Symdeko	White	2
195-003	2	14.5438	Under 18	F508del	F508del	Symdeko	White	2
195-004	2	18.5329	[18, 30)	F508del	630delG	None	White	2
195-005	2	24.6521	[18, 30)	F508del	F508del	Symdeko	White	2
195-006	1	19.1352	[18, 30)	F508del	F508del	Symdeko	White	2
195-007	1	19.0203	[18, 30)	F508del	F508del	Symdeko	White	2
195-008	1	13.6485	Under 18	F508del	F508del	Symdeko	White	2
199-001	1	32.8385	30 or older	G542X	F508del	None	White	2
199-002	1	47.5493	30 or older	G551D	F508del	Kalydeco	White	2
199-003	2	25.0765	[18, 30)	G542X	F508del	None	White	2
199-004	1	23.1107	[18, 30)	F508del	F508del	None	White	2
199-005	1	36.1924	30 or older	F508del	CFTRdele2,3	None	White	2
199-006	2	34.6784	30 or older	F508del	CFTRdele2,3	None	White	2
199-007	1	24.0635	[18, 30)	F508del	N1303K	None	White	2
199-008	2	30.4072	30 or older	F508del	N1303K	None	White	2
199-009	1	41.0522	30 or older	F508del	F508del	Symdeko	White	2
199-010	1	26.6015	[18, 30)	F508del	F508del	Symdeko	White	2
199-011	1	45.4821	30 or older	F508del	F508del	None	White	2
201-001	1	30.4647	30 or older	F508del	621+1G->T	None	White	2
201-003	2	38.2349	30 or older	F508del	F508del	Orkambi	White	2
201-004	2	30.0924	30 or older	F508del	G542X	None	White	2
201-005	2	35.7872	30 or older	F508del	G551D	Kalydeco	White	2
201-006	2	27.2723	[18, 30)	F508del	F508del	None	White	1
201-007	1	41.89	30 or older	F508del	F508del	Orkambi	White	2
201-008	2	35.5189	30 or older	F508del	F508del	Orkambi	White	2
201-009	1	25.8541	[18, 30)	F508del	2143delT	None	White	1
201-010	2	26.8562	[18, 30)	F508del	712-1G->T	None	White	1
201-011	2	36.8276	30 or older	F508del	F508del	Orkambi	White	2
230-001	2	31.5517	30 or older	F508del	394delTT	None	White	2
230-002	2	47.8313	30 or older	F508del	W1282X	None	White	2
230-003	1	30.1909	30 or older	F508del	N1303K	None	White	2
230-004	2	50.8074	30 or older	F508del	D1152H	Kalydeco	White	2
234-001	1	20.8328	[18, 30)	F508del	G330X	None	Black or African American	2
234-002	1	22.2893	[18, 30)	F508del	F508del	Symdeko	Black or African American	2
234-003	2	33.6845	30 or older	F508del	R347P	None	White	2
234-004	1	24.5673	[18, 30)	F508del	F508del	Orkambi	White	2
234-005	2	25.2463	[18, 30)	F508del	F508del	Symdeko	White	2
234-006	2	20.6603	[18, 30)	F508del	1471delA	None	White	2
234-007	1	41.3698	30 or older	F508del	G542X	None	White	2
234-009	1	22.9273	[18, 30)	F508del	F508del	Symdeko	White	2
238-001	2	40.6087	30 or older	F508del	F508del	None	White	2
238-002	2	16.0551	Under 18	F508del	R347P	None	White	2
238-003	1	24.0443	[18, 30)	F508del	F508del	Symdeko	White	2
238-004	1	34.7057	30 or older	F508del	621+1G->T	None	White	2
238-005	2	24.4194	[18, 30)	F508del	F508del	Symdeko	White	2
291-001	1	16.6027	Under 18	F508del	621+1G->T	None	White	2
291-002	2	14.5547	Under 18	F508del	F508del	Orkambi	White	2
291-003	2	12.2768	Under 18	F508del	1717-1G->A	None	White	2
291-004	2	44.7128	30 or older	F508del	F508del	Symdeko	White	2
291-005	2	34.7934	30 or older	F508del	F508del	Symdeko	White	2

## Sheet: Clinical
subject	visit number	day relative to trikafta start	height (cm)	weight (kg)	bmi	fevpp	sweat chloride	taking chronic inhaled antibiotics	taking azm	taking hypersailine	taking dominase alpha	taking trikafta
005-001	1	-19	167.7	85.2	30.2952	94.9698	103	1	1	1	1	0
005-001	2	22	167.8	85.9	30.5077	110.77	66.5	1	1	1	1	1
005-001	3	83	167.8	85.1	30.2236	113.806		1	1	1	1	1
005-001	4	294	168	92.8	32.8798	98.2712	111	0	1	1	1	1
005-002	1	-3	157	48	19.4734	56.1788	86.5	1	1	1	1	0
005-002	2	25	157.5	50.3	20.2771	72.6115	46	1	1	1	1	1
005-002	3	103	157.5	52	20.9625	72.026		1	1	1	1	1
005-002	4	327	157.5	51.5	20.7609	73.3534	37.5	1	1	1	1	1
005-003	1	-16	165	71.6	26.2994	103.108	92	0	1	0	0	0
005-003	2	24	165	74.5	27.3646	126.372	60	0	1	0	0	1
005-003	3
005-003	4	262	166.5	78.1	28.1723	122.288	53.5	0	1	0	0	1
005-005	1	-14	155	45	18.7305	78.8448	91	0	0	1	1	0
005-005	2	31	155.3	45.9	19.0314	84.7127	52	0	0	1	1	1
005-005	3	87	155.3	45.8	18.9899	91.9473		0	0	1	1	1
005-005	4	334	155.3	48.3	20.0265	77.4825	52	0	0	1	1	1
005-006	1	-10	154.2	77.9	32.7619	61.1311	68.5	1	1	1	1	0
005-006	2	33	154.3	82.4	34.6095	68.6536	24	1	1	1	1	1
005-006	3
005-006	4	333	156.4	78.9	32.2555	66.4448	32.5	1	1	1	1	1
005-007	1	-6	174.1	80.4	26.5252	63.8977	113.5	0	1	1	1	0
005-007	2	34	174.1	82.4	27.185	67.2144	75.5	0	1	1	1	1
005-007	4	314	174.1	81.8	26.9871	66.8726	69.5	0	1	1	1	1
005-008	1	-19	160	46.9	18.3203	72.3332	102.5	1	1	1	1	0
005-008	2	30	160	47.2	18.4375	95.8626		1	1	1	1	1
005-008	3
005-008	4	247	160	45.7	17.8516	80.504	93	0	1	0	0	1
005-009	1	-19	157.5	117.1	47.2058	46.9759	104.5	1	0	1	1	0
005-009	2	26	157.5	122	49.1812	62.3408	37.5	0	0	1	1	1
005-009	3
005-009	4	263	157.5	139.6	56.2761	55.4104	31	0	0	0	0	1
005-010	1	-1	139	35	18.115	116.981	100.5	0	1	1	1	0
005-010	2	28	140.2	36.6	18.6202	118.819	48.5	0	1	1	1	1
005-010	3
005-010	4	305	148.1	44.3	20.1973	115.89	56	0	1	1	1	1
005-011	1	-18	148.7	41.6	18.8136	75.9523	87.5	1	0	0	1	0
005-011	2	33	148.7	45.4	20.5321	87.4786	60.5	1	0	0	1	1
005-011	3
005-011	4	191	148.7	46.7	21.1201	87.8955	75.5	0	0	0	1	1
005-012	1	-15	178.5	60.8	19.0821	76.7519	93	0	0	1	1	0
005-012	2
005-012	3
005-012	4	181	180.1	57.9	17.8505	81.3289	28	0	0	1	1	1
009-001	1	-2	162.3	59.8	22.702	78.536	73	0	1	1	1	0
009-001	2	26	162.1	61.9	23.5573	82.6814	44	0	1	1	1	1
009-001	3
009-001	4	282		61.2				0	1	1	1	1
009-003	1	0	153.8	44.2	18.6857	99.7503	107	0	1	1	1	0
009-003	2	27	154.5	45.5	19.0614	106.182	53.5	0	1	1	1	1
009-003	3	83	154.5	42.8	17.9303	103.598		0	1	1	1	1
009-003	4	216	154.5	44.3	18.5587	101.49	53	0	1	1	1	1
009-004	1	-1	164.8	58.6	21.5766	91.7584	101	0	0	1	1	0
009-004	2	27	164.8	61.3	22.5708	92.8495	59	0	0	1	1	1
009-004	3	76	164.5	63.3	23.3922	104.352		0	0	1	1	1
009-004	4	193	164.4	64.7	23.9387	101.744	33.5	0	0	1	1	1
009-005	1	0	171	59.1	20.2113	65.1532	88	0	1	1	1	0
009-005	2	32	171.4	60.8	20.6958	80.4	50.5	0	1	1	1	1
009-005	3
009-005	4	176	171.3	65.4	22.2876	84.3266	33.5	1	1	1	1	1
009-006	1	-1	167	62.9	22.5537	92.1075	79	0	1	1	1	0
009-006	2	27	167	64.5	23.1274	97.2588	21.5	0	1	1	1	1
009-006	3	92	167.1	64.5	23.0997	99.6699		0	1	1	1	1
009-006	4	174	166.9	66	23.6936	105.306	13	0	1	1	1	1
009-007	1	-1	156.6	45.5	18.5536	128.561	97	0	0	1	1	0
009-007	2	30	156.6	47.3	19.2876	129.223	26.5	0	0	1	1	1
009-007	3	77	156.9	47.9	19.4576	119.683		0	0	1	1	1
009-007	4	169	157.5	50.9	20.519	129.428	16.5	0	0	1	1	1
009-008	1	0	167.8	63.7	22.6233	93.646	100.5	0	0	1	1	0
009-008	2	32	167.6	63	22.4281	100.976	33	0	0	1	1	1
009-008	3
009-008	4	183	169	66.8	23.3885	99.3241	28.5	0	0	1	1	1
009-009	1	-12	174.4	101.2	33.2727	97.374	80.5	0	0	0	1	0
009-009	2	22	173.9	100.9	33.3651	104.991	45	0	0	0	1	1
009-009	3
009-009	4	189	174.1	105	34.6411	108.799	37	0	0	0	1	1
009-010	1	0	160	49.9	19.4922	97.106	72.5	0	0	1	1	0
009-010	2	28	160.4	51	19.8226	104.528	46	0	0	1	1	1
009-010	3	83	160.7	51.4	19.9036	107.835		0	0	1	1	1
009-010	4	202	162.5	57.4	21.7373	108.381	24	0	0	1	1	1
009-011	1	-12	170.1	60	20.7368	110.483	103.5	0	1	1	1	0
009-011	2	28	170.7	59.5	20.4197	118.937	40.5	0	1	1	1	1
009-011	3
009-011	4	191	171.8	58	19.6509	116.017	28	0	1	1	1	1
009-012	1	-1	164.4	61.9	22.9027	118.381	90	0	0	1	1	0
009-012	2	21	165.1	61.8	22.6722	121.364	42.5	0	0	1	1	1
009-012	3
009-012	4	188	164.5	62.1	22.9488	126.096	17	1	0	1	1	1
012-002	1	-23	158	52	20.83	101.208	48	0	0	1	1	0
012-002	2	33	158.4	53.5	21.3228	101.79	19	0	0	1	1	1
012-002	4	209	159	55.6	21.9928	97.6188	22.5	0	0	1	1	1
012-003	1	-1	181.2	63.6	19.3705	79.5302	105	0	1	1	1	0
012-003	2	31	181.5	66	20.0351	99.0937	71	0	1	1	1	1
012-003	3	66	180.9	68.9	21.0544	96.7863		0	1	1	1	1
012-003	4	160	181	76	23.1983	103.268	69	0	1	1	1	1
012-004	1	-4	168.4	52.9	18.654	81.4254	102	0	0	1	1	0
012-004	2	30	168.4	52.4	18.4777	92.09	40.5	0	0	1	1	1
012-004	3
012-004	4	205	168.5	54.2	19.0897	94.5694	37	0	0	1	1	1
012-005	1	-1	156.5	44	17.9649	73.7794	91.5	1	0	1	1	0
012-005	2	34	156.5	45.4	18.5365	90.5579	74.5	1	0	1	1	0
012-006	1	-3	179	84.7	26.4349	108.043	107	1	1	1	1	0
012-006	2	32	180	85	26.2346	110.638	107.5	1	1	1	1	1
012-007	1	-1	165	74	27.1809	123.18	54.5	0	0	1	1	0
012-007	2	27	165.2	72.8	26.6754	129.376	29.5	0	0	1	1	1
012-007	3
012-007	4	170	165	77.5	28.4665	124.767	33.5	0	0	1	1	1
012-008	1	-4	166.5	61.4	22.1483	100.97	75	0	0	1	1	0
012-008	2	22	166.5	62.1	22.4008	107.545	47	0	1	1	1	1
012-008	4	288	166.5	58.8	21.2104	105.329	56	0	1	1	1	1
018-001	1	-30	175.7	61.6	19.9543	86.4068	86	0	0	1	1	0
018-001	2	27	175.5	68.3	22.1751	92.7133	48	0	0	1	1	1
018-001	4	273	177.9	81.6	25.7833	89.3829	49.5	0	0	1	1	1
018-002	1	0	148.5	45	20.4061	103.82	53	0	1	1	1	0
018-002	2	28	148.2	46.3	21.0807	114.888	15.5	0	1	1	1	1
018-002	3	89	149.5	46.3	20.7157	101.608		0	1	1	1	1
018-002	4	252	150.1	49	21.7488	109.571	18.5	0	1	1	1	1
018-003	1	-20	168.6	53.9	18.9615	109.703	70	1	1	1	1	0
018-003	2	30	169.3	53.9	18.8051	102.494	42	1	1	1	1	1
018-003	4	287	170.8	54.9	18.819	105.461	37.5	1	1	1	1	1
018-004	1	-23	156.5	60.5	24.7017	90.2375	71	0	1	1	1	0
018-004	2
018-004	4	226	159	73	28.8754	105.501	23	0	1	1	1	1
018-005	1	-3	163.5	59.4	22.2204	79.0557	94.5	1	1	1	1	0
018-005	2	25	163.5	56.5	21.1355	83.7199	65.5	1	1	1	1	1
018-005	4	242	163.4	62	23.2214	80.2604	57	1	1	1	1	1
019-001	1	-10	155.4	45	18.6342	80.612	96.5	1	1	0	1	0
019-001	2	35	155.7	46.1	19.0162	91.7504	26.5	1	1	0	1	1
019-001	3	95	155.4	48	19.8765	104.157		1	1	0	1	1
019-001	4	263	156.8	46	18.7097	105.151	22.5	1	1	0	1	1
019-002	1	-13	165.3	65.5	23.9715	62.6757	107.5	0	0	1	1	0
019-002	2	25	165.3	63	23.0566	84.1257	47.5	0	0	1	1	1
019-002	3	88	165.3	61.7	22.5808	91.1188		0	0	1	1	1
019-002	4	299	164.6	61.6	22.7364	85.0949	32	0	0	1	1	1
019-003	1	-17	176	76.8	24.7934	80.9517	82	0	1	1	1	0
019-003	2	35	176.3	76.5	24.6126	81.8978		0	1	1	1	1
019-003	4	280	175.3	81.6	26.5538	81.849	38.5	0	1	1	1	1
019-004	1	-9	151.5	51.4	22.3943	115.65	104	1	0	1	1	0
019-004	2	29	152.5	52	22.3596	113.938		1	0	1	1	1
019-004	4	162	153.9	54.4	22.9679		21.5	1	0	1	1	1
019-005	1	-18	161.6	58.2	22.2864	106.113	60.5	0	0	0	1	0
019-005	2	34	161.6	62	23.7415	110.01	10.45	0	0	0	1	1
019-005	3
019-005	4	192	161.6	68.3	26.154	102.891	11.45	0	0	0	1	1
023-001	1	0	177.8	65.3	20.6562	118.51	46	0	0	1	1	0
023-001	2	46	178	63.9	20.1679	114.011	34	0	0	1	1	1
023-001	3	115	178	64.5	20.3573	106.542		0	0	1	1	1
023-001	4	303	179	77.1	24.0629		30	0	0	1	1	1
023-002	1	-26	177	79.1	25.2482	80.1461	61	1	1	1	1	0
023-002	2	27	178	80.4	25.3756	90.4347	32	0	0	1	1	1
023-002	3	90	177	84.2	26.8761	88.8145		0	0	1	1	1
023-002	4	327	179	87.2	27.2151		39.5	0	0	1	1	1
023-003	1	-12	143	42.4	20.7345	109.109	65.5	1	0	0	1	0
023-003	2	27	144	41.9	20.2064	113.197	29	0	0	1	1	1
023-003	3	100	144.5	43.7	20.9289	106.402		0	0	1	1	1
023-003	4	254	146.5	47.4	22.0853		26.5	0	0	1	1	1
023-004	1	0	179	80.1	24.9992	75.6052	61	1	0	1	1	0
023-004	2	23	180	80.6	24.8765	80.8559	28	1	0	1	1	1
023-004	3	101	180	79.8	24.6296	75.5721		1	0	1	1	1
023-004	4	291	180.5	81.5	25.0152		45	1	0	1	1	1
023-005	1	-1	149.5	40.6	18.1653	99.8799	40.5	1	0	1	1	0
023-005	2	27	148.5	42	19.0457	110.226	37	0	0	1	1	1
023-005	3
023-005	4	286	154	50.8	21.4201		12.5	0	0	1	1	1
023-006	1	0	168.9	67.1	23.5214	109.464	40	0	0	0	0	0
023-006	2	28	169	68	23.8087	107.161	22.5	0	0	0	0	1
023-006	3	69	168.4	67.9	23.9434	110.868		0	0	0	0	1
023-006	4	272	170	66.3	22.9412		19	0	0	0	0	1
023-007	1	-55	174.5	59.1	19.4087	100.719	91	0	0	1	1	0
023-007	4	244	175	63.7	20.8	69.4863	111.5	0	0	1	1	1
023-008	1	-2	164	60.3	22.4197	102.479	83.5	0	0	1	1	0
023-008	2	27	163.5	61	22.8189	104.533	34	0	0	1	1	1
023-008	3
023-008	4	355	163	61.4	23.1096		38.5	0	0	1	1	1
030-001	1	-4	156.5	39.9	16.2909	101.089	97	0	1	1	1	0
030-001	2	31	158	41.3	16.5438	96.1208	52.5	0	1	1	1	1
030-001	3	89	158.5	42.9	17.0765	106.281		0	1	1	1	1
030-001	4	194	162	46.1	17.5659	101.6	54.5	0	1	1	1	1
030-002	1	-1	162	52.7	20.0808	62.0192	106	0	1	1	1	0
030-002	2	29	162.2	54.7	20.7915	85.8597	54	0	1	1	1	1
030-002	3	90	162	55.1	20.9953	94.5108		0	1	1	1	1
030-002	4	190	163.4	54	20.2251	95.4654	62.5	0	1	1	1	1
030-003	1	-17	183.1	68.9	20.5515	114.566	88.5	0	0	1	1	0
030-003	2	28	183.2	70.7	21.0653	119.12	46.5	0	0	1	1	1
030-003	3
030-003	4	173	183.5	71.9	21.3529	114.114	53.5	0	0	1	1	1
030-004	1	-5	173.4	88.2	29.3339	79.0585	78.5	0	0	1	1	0
030-004	2	30	172.8	89.2	29.8729	95.9732	28.5	0	0	1	1	1
030-004	3	93	173	91.2	30.4721	93.7286		1	0	1	1	1
030-004	4	192	173.5	99.6	33.0872	93.1442	34.5	0	0	0	0	1
030-005	1	-1	157.3	47.4	19.1567	81.45	104	0	1	1	0	0
030-005	2	31	158.3	51.4	20.5117	82.8501	48	0	1	1	0	1
030-005	4	188	163	57.3	21.5665	75.1389	45.5	0	1	1	1	1
030-006	1	-1	162.3	56.9	21.6011	67.4596	93	0	1	1	0	0
030-006	2	29	163.5	58.8	21.9959	85.5765	63	0	1	1	0	1
030-006	3
030-006	4	189	162	59.8	22.7862	100.804	48	0	0	0	0	1
030-007	1	-1	161.2	47.2	18.164	90.7501	84	0	0	1	1	0
030-007	2	21	161.3	48.8	18.7565	93.1541	57	0	0	1	1	1
030-007	3
030-007	4	189	162.5	58.6	22.1917	86.5619	65.5	0	0	1	1	1
030-008	1	-46	157.8	57.2	22.9711	95.3313	85.5	0	0	1	1	0
030-008	2	31	158	56.6	22.6726	108.094	76.5	0	0	1	1	1
030-008	3
030-008	4	182	158	53	21.2306	107.536	55	0	0	1	1	1
030-009	1	-31	169.3	55.9	19.5028	95.8759	66	0	0	1	1	0
030-009	2	26	169.5	58.1	20.2226	101.225	35	0	0	1	1	1
030-009	4	184	170	57.2	19.7924	109.751	39	0	0	1	1	1
030-010	1	0	163.9	57.3	21.3303	100.783	75	0	0	1	1	0
030-010	2	29	165	59.8	21.9651	98.9149	46.5	0	0	1	1	1
030-010	3
030-010	4	182	168	70	24.8016	104.055	39.5	0	0	1	1	1
030-011	1	-1	165.4	49	17.9112	74.0729	78	0	0	0	0	0
030-011	2	29	164.6	49.5	18.2703	119.962	53	1	0	0	0	1
030-011	4	169	166.5	56.4	20.3447	124.542	41	0	0	1	1	1
030-012	1	-1	170	61.3	21.2111	100.605	72	0	0	1	1	0
030-012	2	33	170.7	63.9	21.9298	104.843	39	0	0	1	1	1
030-012	3
030-012	4	187	171.4	69.3	23.5891	105.853	33.5	0	0	1	1	1
030-013	1	0	171.3	59	20.1065	95.2069	93.5	1	1	0	0	0
030-013	2	28	171.4	58.9	20.049	115.517	66	1	1	0	0	1
030-013	3
030-013	4	185	171.4	58.8	20.015	113.721	53	1	1	0	0	1
039-002	1	0	156	56.8	23.3399	48.8896		1	0	0	1	0
039-002	2	23	155.4	56.5	23.3963	55.225		1	0	1	1	1
039-002	3	93	155.4	58.2	24.1002	56.6026		1	0	1	1	1
039-002	4	198	157.5	58.5	23.5828	52.7088	39.5	1	0	1	1	1
039-004	1	-23	153.5	44.4	18.8437	79.3117	87.5	1	1	1	1	0
039-004	2	31	155.2	45.2	18.7653	82.7077	40	0	1	1	1	1
039-004	3	88	156.6	47.7	19.4507	82.4607		0	1	1	1	1
039-004	4	187	157	51.8	21.0151	85.8331	35.5	0	1	1	1	1
039-005	1	-29	170.4	71	24.4523	46.1094	83	0	0	0	1	0
039-005	2	27	170.4	70.7	24.3489	56.9116	54.5	0	0	0	1	1
039-005	4	184	170.4	76.8	26.4498	59.6957	44	0	0	0	1	1
039-006	1	0	153.2	49.8	21.2184	36.9671	82.5	1	0	1	1	0
039-006	2	31	153.2	50.3	21.4314	39.8274	42	1	0	1	1	1
039-006	3	78	152	50.8	21.9875	43.0558		1	0	1	1	1
039-006	4	178	153.7	52.2	22.0965	42.1098	33	1	0	1	1	1
039-007	1	-15	163	60.6	22.8085	62.1469	96.5	1	0	1	1	0
039-007	2	27	163	64.6	24.3141	76.6666	59.5	1	0	1	1	1
039-007	3	83	163	65.8	24.7657	79.1235		1	0	1	1	1
039-007	4	191	162.6	66.2	25.039	72.6124	63	1	0	1	1	1
039-008	1	-1	166	66.3	24.0601	59.0351	78	1	1	1	1	0
039-008	2	21	166.1	70.3	25.481	67.3161	65	1	1	1	1	1
039-008	3	80	165.9	70.7	25.6878	68.7342		1	1	1	1	1
039-008	4	181	167.6	70.8	25.2049	59.4446	71	1	1	1	1	1
039-009	1	-54	151.5	47.7	20.7823	113.231	89.5	0	1	0	1	0
039-009	2	23	152.4	49.2	21.1834	115.537	60	0	1	0	1	1
039-009	4	191	151.1	49	21.4618	116.11		0	0	1	0	1
039-010	1	0	168.8	64.8	22.7421	72.2001	89.5	1	1	1	1	0
039-010	2	23	168.7	66.2	23.261	84.8311	59	1	1	1	1	1
039-010	4	204	169.3	65.2	22.7475	88.8326	36	1	1	1	1	1
039-011	1	0	175.5	66.4	21.5583	82.856	76	1	1	0	1	0
039-011	2	34	175.5	68.6	22.2725	93.8662	42	1	1	0	1	1
039-011	3	82	175.5	68.4	22.2076	92.0531		1	1	0	1	1
039-011	4	178	175.3	68.5	22.2909	95.3074	63	1	1	0	1	1
039-012	1	-57	151.3	48.4	21.143	92.7757		0	1	0	1	0
039-012	2	28	152.5	49.6	21.3276	96.9335		0	1	0	1	0
039-012	4	179	155.5	49.7	20.554	94.5563	94	0	1	0	1	0
039-013	1	-28	161.5	46	17.6365	95.6549	40	1	1	0	1	0
039-013	2	30	161.3	47.6	18.2952	105.836	10	1	1	0	1	1
039-013	3
039-014	1	-16	180.3	80.8	24.8554	75.7855	90	0	0	1	1	0
039-014	2	33	180.3	80.8	24.8554	81.6645	62	0	0	1	1	1
039-014	4	168	180.3	83.6	25.7167	78.9348	48.5	0	0	1	1	1
039-015	1	-27	159.8	64	25.0626	112.388	93.5	0	0	0	0	0
039-015	2	32	162.3	65.2	24.752	118.741	74	0	0	0	0	1
039-015	4	183	162.3	65.4	24.8279	112.226	77	0	0	0	0	1
039-016	1	-43	160.2	51	19.8722	105.315	84.5	1	0	0	1	0
039-016	3	84	160.8	51.4	19.8788	123.225	26.5	1	0	0	1	1
039-016	4	175	160.8	49.3	19.0667	121.085	48	1	0	1	1	1
052-001	1	-3	157	60.2	24.4229	78.0628	85.5	0	1	1	1	0
052-001	2	24	157	62.9	25.5183	86.1737	72	0	1	1	1	1
052-001	3	104	157	61.2	24.8286	86.5404		0	1	1	1	1
052-001	4	285	157	54	21.9076		102	0	1	1	1	1
052-002	1	-1	168.7	84.8	29.7965	29.7768	102	1	0	1	1	0
052-002	2	24	168.7	87.7	30.8155	39.1987	67.5	1	0	1	1	1
052-002	3	76	169	92.6	32.4218	37.2071		1	0	1	1	1
052-002	4	273	169	96.3	33.7173		64	1	0	1	1	1
052-003	1	-1	172.2	59.9	20.2004	92.7666	65	1	1	1	1	0
052-003	2	22	172.2	59.1	19.9306	93.9565	47	1	1	1	1	1
052-003	3	91	172.2	65.3	22.0215	96.8363		1	1	1	1	1
052-003	4	266	172.2	68	22.932		58	0	0	1	1	1
052-004	1	-1	163	55.7	20.9643	31.788	29	1	1	1	1	0
052-004	2	27	163	56.1	21.1148	33.9824	22	1	1	1	1	1
052-004	3	97	163	57.3	21.5665	35.887		1	1	1	1	1
052-004	4	279	163	58.1	21.8676		11.5	1	1	1	1	1
052-005	1	-8	179	63.3	19.7559	91.5289	49	0	0	0	1	0
052-005	2	25	179	63.8	19.912	108.02	30	0	0	0	1	1
052-005	3	76	179	68.9	21.5037	102.832		0	0	0	1	1
052-005	4	270	179	71.2	22.2215		32.5	0	0	0	0	1
052-006	1	-1	181	85.2	26.0065	83.8273	82.5	0	0	0	1	0
052-006	2	24	181	85.9	26.2202	86.0221	53.5	0	0	0	1	1
052-006	3	77	181	86.4	26.3728	83.0666		0	0	0	1	1
052-006	4	272	181	81.6	24.9077		52	0	0	0	1	1
052-007	1	-5	162	60	22.8624	63.8039	84.5	0	0	1	0	0
052-007	2	22	162	61.6	23.472	81.0405	49	0	0	1	0	1
052-007	3	102	162	63	24.0055	73.8877		1	0	1	0	0
052-007	4	298	162	61.1	23.2815		92	0	0	1	0	0
052-008	1	-1	147.5	38.8	17.834	44.9516	85	1	1	1	1	0
052-008	2	30	148	44.4	20.2703	75.7976	42	1	1	0	1	1
052-008	3	86	148	48.6	22.1877	73.38		1	1	1	1	1
052-008	4	251	148	57.2	26.114		40	0	0	0	1	1
052-009	1	-8	150	58.1	25.8222	89.983	79.5	1	1	0	1	0
052-009	2	27	150	59.5	26.4444	104.78	42.5	1	1	0	1	1
052-009	3
052-009	4	231	150	65.5	29.1111		34	1	1	0	1	1
052-010	1	-1	157.5	53.7	21.6478	106.591	95	0	0	0	0	0
052-010	3
052-010	4	184	157.5	51.8	20.8818		61.5	0	0	0	0	1
052-011	1		159	53.1	21.0039	103.778	85.5	0	0	1	1	0
054-001	1	-26	172.5	61.6	20.7015	62.9211	101	1	0	1	1	0
054-001	2	35	172.5	64.6	21.7097	79.2501	86	0	1	1	1	1
054-001	3	77	172.5	66.9	22.4827	77.4428		0	0	1	1	1
054-001	4	232	172.5	63.4	21.3064	84.1667	79.5	0	0	1	1	1
054-002	1	0	157	45.9	18.6214	41.4204	91.5	1	1	1	1	0
054-002	2	27	158.5	51.4	20.46	42.2041	44	1	1	1	1	1
054-002	3	89	158.6	50	19.8776	43.1354		1	1	1	1	1
054-002	4	222	158.6	57.5	22.8592	45.4412	27	1	1	1	1	1
054-003	1		183.9	108.2	31.9937	77.3471	90	1	1	0	0	0
054-004	1	0	168.5	58.2	20.4986	75.5909	106.5	1	1	1	1	0
054-004	2	35	168.5	58.4	20.569	104.857	57.5	0	1	1	1	1
054-004	3	84	169	58.2	20.3774	98.9479		0	0	1	1	1
054-004	4	301	169	54.9	19.222	98.3588	42.5	0	0	0	0	1
054-005	1	-26	164.3	59	21.8563	79.3414	92	0	0	0	1	0
054-005	2	22	165	58.7	21.5611	88.6933	48.5	0	0	0	1	1
054-005	4	218	164.4	62	22.9397	89.6552	55	0	0	0	1	1
054-006	1	-21	173.5	71	23.5863	104.568	108.5	0	0	1	1	0
054-006	2	25	174.2	74.1	24.4187	108.71	54.5	0	0	1	1	1
054-006	4	189	174.7	73.2	23.9842	110.364	72.5	0	0	1	1	1
054-007	1	0	167.6	68.4	24.3505	74.3461	100	0	1	1	1	0
054-007	2	28	168.5	71.7	25.2534	84.5627	69	0	1	1	1	1
054-007	4	189	167.9	68.5	24.299	91.212	56.5	0	1	1	1	1
054-008	1	-1	145.8	45.5	21.4041	99.625	96.5	0	0	0	0	0
054-008	2	28	147.5	44	20.2241	100.684	60	0	0	0	0	1
054-008	3
054-008	4	189	148.9	46.3	20.8829	102.169	61.5	0	0	0	1	1
063-001	1	-7	174.2	62.5	20.596	44.9284	105	1	0	1	1	0
063-001	2	26	175	68.8	22.4653	59.6529	79	1	0	1	1	1
063-001	3	90	175.2	74.5	24.271	64.6118		1	0	1	1	1
063-001	4	239	175.4	84.1	27.3361	61.2533	72	1	0	1	1	1
063-002	1	-15	161.2	69.1	26.5918	120.628	78.5	0	0	1	1	0
063-002	2	34	161.2	67	25.7837	123.742	25	0	0	1	1	1
063-002	3	98	161.2	67.9	26.13	121.373		0	0	1	1	1
063-002	4	182	161.2	65	25.014	124.595	25	0	0	1	1	1
063-003	1	-6	155.5	47.9	19.8096	112.767	52	0	0	1	1	0
063-003	2	24	156.6	49.3	20.1031	119.08	22	0	0	1	1	1
063-003	3	93	156.9	50.3	20.4325	122.732		0	0	1	1	1
063-003	4	186	158	49.5	19.8286	117.108	21.5	0	0	1	1	1
063-004	1	-13	165.2	59.9	21.9486	97.5314	110.5	1	1	0	1	0
063-004	2	34	165.4	61.7	22.5535	89.5052	74.5	1	1	0	1	1
063-004	3	90	165	60.9	22.3691	83.6661		1	1	0	1	0
063-004	4	170	165.1	64.9	23.8095	94.5574	106.5	1	1	0	1	0
063-005	1	-59	167.7	64.9	23.077	42.444	96	0	0	1	1	0
063-005	2	31	168.4	68.7	24.2255	45.8648	36	0	0	1	1	1
063-005	3	87	168.4	69.7	24.5781	50.5827		0	0	1	1	1
063-005	4	167	168.6	70.7	24.8716	48.6396	39.5	0	0	1	1	1
063-006	1	-15	158.8	53.8	21.3344	77.4718	81.5	0	0	1	1	0
063-006	2	33	158.7	53.5	21.2422	79.0793	49.5	0	0	1	1	1
063-006	3
063-006	4	174	159.2	55.6	21.9376	81.1678	59	0	0	1	1	1
065-001	1		160	55	21.4844	70.1347	84	1	1	1	0	0
065-002	1	-81	165	67.4	24.7567	82.695	53.5	1	0	1	0	0
065-002	3
065-002	4	283	165.1	74.8	27.4415			0	0	0	0	1
065-003	1	-55	175.3	57	18.5486	53.86	82	1	1	1	0	0
065-003	4	249		59.4				0	0	0	1	1
065-005	1	-33	170.2	68	23.4741	96.338	87.5	1	0	0	1	0
065-005	4	263		68				0	0	0	0	1
065-007	1	-22	175.3	68	22.1281	59.4039	93	1	1	1	1	0
065-007	2
065-007	3
065-007	4	269	175.3	68	22.1281		45.5	1	0	0	0	1
065-008	1	-54	175.3	72.1	23.4623	85.4238	57.5	1	1	1	1	0
065-008	2
065-008	4	249		80.3				0	1	1	0	1
065-009	1	-29	180.3	60.8	18.703	69.3537	86	1	0	1	0	0
065-009	4	258	180.3	74.8	23.0097		72	0	0	0	0	0
065-010	1	-47	182.9	81.2	24.2733	85.9526	107	0	1	0	0	0
065-010	3
065-010	4	238	182.9	92.9	27.7708			1	1	0	0	1
065-011	1	-26	162.6	57.6	21.7862	80.5802	78	0	1	0	1	0
065-011	3
065-011	4	266	162.6	54.2	20.5002		16.5	0	0	0	0	1
065-012	1	-30	195	86.6	22.7745	61.7173	80	0	0	1	1	0
065-012	4	316	195.6	88.5	23.1316			0	0	0	0	1
065-013	1	-15	149.9	55.1	24.5216	73.2519	84	1	0	0	0	0
065-013	2
065-013	4	285	149.9	49.2	21.8959		47	0	1	1	1	1
070-001	1	-3	152.8	34.6	14.8194	48.2338	78	1	0	1	1	0
070-001	2	28	153.6	34.2	14.4958	67.3491	33.5	1	0	1	1	1
070-001	3	83	154	36.9	15.5591	76.6343		1	0	1	1	1
070-001	4	329	160.4	43.2	16.7909	73.2854	36	1	0	1	1	1
070-002	1	0	173.8	81.5	26.981	33.8011	99.5	1	1	1	1	0
070-002	2	23	173.5	83	27.5727	37.4398	44	1	1	1	1	1
070-002	3	96	173.5	83.5	27.7388	42.7394		1	1	0	1	1
070-002	4	254	175.3	87.5	28.4737	44.5906	38	1	1	1	1	1
070-003	1	-61	163.5	49	18.3299	86.7801	92	0	0	1	1	0
070-003	2	31	165.3	53.3	19.5066	102.825	49	0	0	1	1	1
070-003	4	177	169.9	56.3	19.5039	104.929	30.5	0	0	1	1	1
070-004	1	0	158.8	59.3	23.5155	93.819	109.5	0	0	0	1	0
070-004	2	31	158.8	60.5	23.9913	90.807	96.5	0	0	0	1	1
070-004	3	99	158.8	59.4	23.5551	98.298		0	0	0	1	1
070-004	4	241	158.2	59	23.5743	101.884	70.5	0	0	0	1	1
070-005	1	-1	172	99.5	33.633	61.0822	103.5	0	0	0	1	0
070-005	2	34	172	97.3	32.8894	69.647	44.5	0	0	0	1	1
070-005	4	328	172	98.7	33.3626	74.0408		0	0	0	1	1
070-006	1	-1	158.9	52.4	20.7531	93.8308	52	0	0	1	1	0
070-006	2	34	160	51.7	20.1953	99.0087	34.5	0	0	1	1	1
070-006	4	167	161.8	56.7	21.6584	99.4283	26.5	0	0	1	1	1
123-002	1	-27	173.6	70.5	23.3932	64.6164	103	1	1	1	1	0
123-002	2	34	173	70	23.3887	76.1293	47.5	1	1	1	1	1
123-002	3	89	173	70.8	23.656	80.4693		1	1	1	1	1
123-002	4	180	173	72.1	24.0903	71.6922	50	1	1	1	1	0
123-003	1	-11	157.8	57.9	23.2522	82.2991	87.5	1	0	0	1	0
123-003	2	30	157.8	58.6	23.5333	86.635	24.5	1	0	0	1	1
123-003	3
123-003	4	185	157.8	62	24.8988	87.2935	24	1	0	0	1	1
123-004	1	-1	175.2	92.2	30.0374	84.4822	96.5	1	1	1	1	0
123-004	2	27	174.5	92.6	30.4103	86.8011	61.5	1	1	1	1	1
123-004	3
123-004	4	171	175.1	101.6	33.1376	86.1783	47.5	0	0	0	0	1
123-005	1	-1	158.6	51.8	20.5932	106.406	91.5	1	1	1	1	0
123-005	2	34	158.6	52.9	21.0305	120.965	46.5	1	1	1	1	1
123-005	3	83	158.2	55.8	22.2957	112.612		1	1	1	1	1
123-005	4	202	158.2	56.8	22.6953	116.308	46	1	1	1	1	1
123-006	1	-10	174	70.9	23.4179	85.149	42	0	0	1	0	0
123-006	2	26	174	71	23.4509	101.607	22	0	0	1	0	1
123-006	3
123-006	4	193	174.6	71	23.29	96.6048	26	0	0	0	0	1
123-008	1	-1	172.4	78.9	26.5462	97.6316	99.5	1	0	0	1	0
123-008	3	93	172.4	84.1	28.2958	119.232	20	0	0	0	0	1
123-008	4	166	172.6	86.5	29.0358	117.191	16	0	0	0	0	1
123-009	1	0	176	62.4	20.1446	44.7924	83.5	1	0	0	1	0
123-009	2	32	176	65	20.984	63.8641	28.5	1	0	0	1	1
123-009	3
123-009	4	190	176.3	71.1	22.8752	59.9907	44.5	1	0	0	1	1
123-010	1	-11	158.5	52.5	20.8978	46.6071	100	0	0	0	1	0
123-010	4	194	158	52.2	20.9101	56.826	37	0	0	0	1	1
123-011	1	-33	144.4	52.6	25.2262	89.2556	99	1	1	1	1	0
123-011	2
123-011	3	99	147	57.9	26.7944	101.978	33.5	1	1	1	1	1
123-011	4	183	148	59.3	27.0727	109.473	36.5	1	1	1	1	1
123-012	1	-83	158.2	48.7	19.4588	90.0012	77.5	0	0	1	1	0
123-012	2
123-012	3	97	162.3	53.5	20.3103	90.3455	40	0	0	1	1	1
123-012	4	190	164.7	54.8	20.202	93.9979	38.5	0	0	1	1	1
133-001	1	0	163.5	58.6	21.9211	87.4083	103	1	1	1	1	0
133-001	2	28	163.5	57.8	21.6218	85.597	34	0	1	1	1	1
133-001	3	93	163.1	58.5	21.9912	87.6545		0	1	1	1	1
133-001	4	315	163.1	60	22.555	85.4204	31	0	1	1	1	1
133-002	1	-4	172.7	68.4	22.9336	50.2841		1	1	1	1	0
133-002	2	24	172	67.2	22.715	50.7634	47.5	1	1	1	1	1
133-002	3	87	172	64	21.6333	49.572		1	1	1	1	1
133-002	4	330		65.3				1	1	0	1	1
133-003	1	-2	147	34.2	15.8267	88.6385	96.5	1	0	1	1	0
133-003	2	30	147.3	35.3	16.2693	87.948	111	1	0	1	1	1
133-003	3	83	147.4	36	16.5694	92.6707		0	0	1	1	1
133-003	4	209	150	37.6	16.7111	90.9785	110	0	0	1	1	1
133-004	1	-6	157.5	60.9	24.5503	60.3473		1	1	1	1	0
133-004	2	25	157.5	62.1	25.034	72.6304	73	1	1	1	1	1
133-004	3
133-005	1	0	175	70.7	23.0857	104.318	109.5	0	0	1	1	0
133-005	2	30	175	72.3	23.6082	117.844	84	0	0	1	1	1
133-005	3	86	172.7	73	24.4759	122.65		0	0	1	1	1
133-005	4	303	175	69.7	22.7592	111.809	78.5	0	0	1	1	1
133-007	1	0	157.5	57.3	23.099	124.58	107.5	0	1	1	1	0
133-007	2	28	157.5	58.3	23.5021	132.818	66.5	0	1	1	1	1
133-007	3
133-007	4	237	157.5	58.7	23.6634	120.639	69	0	1	1	1	1
133-008	1	-1	155	40.9	17.0239	65.9413	107	1	1	1	1	0
133-008	2	31	155.5	41.5	17.1628	91.3387	34	0	1	1	1	1
133-008	3
133-008	4	199	159.8	47.9	18.7578	88.2225	37	0	1	1	1	1
133-009	1	-7	162.1	64.4	24.5087	95.4616	104.5	0	1	1	1	0
133-009	2	21	162.1	65	24.737	99.0897	50	0	1	1	1	1
133-009	4	205	162.1	66.9	25.4601	103.958	57.5	0	1	1	1	1
133-010	1	0	158	72.8	29.162	99.9043	105	1	1	1	1	0
133-010	2	21	158	73.8	29.5626	105.678	53	1	1	1	1	1
133-010	3
133-010	4	192	158	77.9	31.2049	105.639		1	1	1	1	1
133-011	1	-21	160	57.9	22.6172	59.4102	106	0	0	0	1	0
133-011	2	23	160	58.2	22.7344	81.688	77.5	0	0	0	1	1
133-011	3
133-011	4	177	160	63.5	24.8047	72.5783	90	0	0	0	0	1
133-012	1	-1	159.9	48.1	18.8126	73.9883	109.5	1	0	1	1	0
133-012	2	27	160.5	50.1	19.4486	97.2091	64.5	1	0	1	1	1
133-012	3
133-012	4	181	166.4	59.5	21.4887	96.3166	67.5	0	0	0	1	1
133-013	1	-6	142	32.7	16.217	97.7697	74	0	0	1	1	0
133-013	2	27	143.3	33.5	16.3137	96.4231	41	0	0	1	1	1
133-013	3
133-013	4	181	145.7	34.6	16.2989	105.827	49.5	0	0	1	1	1
149-001	1	-17	176.5	76.2	24.4605	62.1614	106.5	1	0	0	1	0
149-001	2	35	176.5	77.4	24.8457	91.854	88	1	1	1	1	1
149-001	3	90	176.5	78	25.0383	89.8053		1	1	1	1	1
149-001	4	286	176.3	81.2	26.1247	78.1264	93.5	0	1	1	1	1
149-002	1	-38	149.9	46.7	20.7833	86.6456	105.5	0	0	1	1	0
149-002	2	26	150	45.2	20.0889	103.226	95.5	0	0	1	1	1
149-002	3	87	151.2	45.7	19.99	101.821		0	0	1	1	1
149-002	4
149-003	1	-52	165.1	64	23.4793	57.9675	98.5	1	0	1	0	0
149-003	2	25	166.9	64	22.9756	66.9667	29.5	0	0	0	0	1
149-003	4	180	166.9	74.5	26.7451	90.9694		0	0	1	1	1
149-004	1	-19	160.5	54.8	21.2731	82.1773	110.5	1	0	1	1	0
149-004	2	27	160.5	54.9	21.3119	87.9996	64	0	0	0	0	1
149-004	3	82	163.1	54.9	20.6378	93.061		0	0	0	0	1
149-004	4	311		56.2				0	0	0	0	1
149-005	1	0	172	67.1	22.6812	64.5162	90.5	1	0	0	0	0
149-005	2	57	172	68.2	23.053	72.2262	36.5	1	0	1	1	1
149-005	3	92	172	67.1	22.6812	72.553		0	0	1	1	1
149-005	4	339	172.7	67.6	22.6653	58.9798	40	0	0	0	0	1
149-006	1	-14	188	77	21.7859	122.957		1	0	1	1	0
149-006	2	31	188.5	77.7	21.8675	114.488	85	1	0	1	1	1
149-006	3	104	188.5	77.4	21.783	120.864		1	0	1	1	1
149-006	4	348		79.4				1	0	1	1	1
149-007	1	-11	172.7	58.1	19.4801	31.5955	95	0	0	0	0	0
149-007	2	24	172.7	61.3	20.553	40.0451	56	0	0	0	0	1
149-007	3	90	172.7	63	21.123	36.3393		0	0	0	0	1
149-007	4	179	172.7	63.5	21.2907			0	0	0	0	1
149-008	1	-4	176.8	75.3	24.0896	68.3479	103	1	1	1	1	0
149-008	2	25	176.8	77.6	24.8255	74.4735	61	1	0	1	1	1
149-008	3	100	177.5	78.2	24.8205			1	1	1	1	1
149-008	4	212	176.8	77.1	24.6655	83.3021	57	1	1	1	1	1
149-009	1	-4	151.9	37.2	16.1223	97.7028	99	0	0	1	0	0
149-009	2	34	152.4	37.6	16.1889	119.644	22	0	0	0	0	1
149-009	4	338	155.2	45.8	19.0144	113.996		0	0	1	1	1
160-003	1	-22	171.5	62.2	21.1477	90.1544	93.5	0	0	1	0	0
160-003	2	31	172.4	63.1	21.2302	92.5134	89.5	0	0	0	1	1
160-003	3	87	172.8	64.5	21.6009	94.2818		0	0	0	1	1
160-003	4	172	171.5	63.4	21.5556	98.3779	50	0	0	0	1	1
160-004	1	-3	163	54.4	20.475	45.5544	79.5	1	1	1	1	0
160-004	2	28	163.4	55	20.5996	66.5023	33.5	1	1	1	1	1
160-004	3
160-004	4	184	164.5	61.6	22.764	67.7099	40	1	1	1	1	1
160-006	1	0	168.2	73	25.803	85.6994	98.5	0	0	1	1	0
160-006	2	28	167.9	73.4	26.0372	88.8124	41.5	0	0	1	1	1
160-006	4	213	167.5	76.8	27.3736	90.5464	33	0	0	1	1	1
160-007	1	-13	161.8	61.7	23.5683	86.7599	100	1	0	1	1	0
160-007	2	29	162.8	63.5	23.9588	99.12	45.5	1	0	1	1	1
160-007	3
160-007	4	184	163.9	63.5	23.6383	97.4727	40	1	0	1	1	1
160-009	1	-10	132.2	27.6	15.7923	93.1183	85	0	1	1	1	0
160-009	2	27	133.1	28.7	16.2004	89.7136	38.5	0	1	1	1	1
160-009	4	270	138	34.7	18.221	92.4811	24.5	0	1	1	1	1
160-010	1	-5	169	51.6	18.0666	38.4393		1	0	1	1	0
160-010	4	198	169.9	58.1	20.1275	44.298	91.5	0	0	0	1	1
160-011	1	-71	188.5	67.5	18.9968	45.9454	96	1	1	1	0	0
160-011	4	278	188.5	71.8	20.207	67.681		1	1	0	0	1
160-012	1	-4	161	72.9	28.1239	81.2181	65	1	1	1	1	0
160-012	2	29	159.8	73.5	28.7828	84.3858	35.5	1	1	1	1	1
160-012	3
160-012	4	175	161.1	76.7	29.5532	81.122	20	1	1	1	1	1
160-013	1	-2	162.6	55.4	20.9541	67.1758	95.5	0	0	1	1	0
160-013	2	22	162.6	55.7	21.0676	87.1995	44	0	0	1	1	1
160-013	3	100	163	55.7	20.9643	85.2789		0	0	0	0	1
160-013	4	276	162	57.5	21.9098	79.9659	43	0	0	0	0	1
160-014	1	0	173	85.5	28.5676	103.886	90.5	0	0	1	1	0
160-014	3	103	173.8	85	28.1397	102.057		0	0	1	1	1
160-014	4	166	174.6	85.9	28.1776	95.2226	41	0	0	1	1	1
160-015	1	0	177.4	58.7	18.6522	35.803		1	1	1	0	0
160-015	2	28	177.9	61.6	19.4639	47.3109		0	1	1	0	1
160-016	1	0	158	50.7	20.3092	107.998	96.5	0	0	1	1	0
162-001	1	-24	164.4	59.1	21.8667	95.6694	91.5	0	1	0	1	0
162-001	2	30	164.8	62.3	22.939	100.884	60	0	0	0	1	1
162-001	4	416										1
162-002	1	-8	151.5	61.6	26.8383	109.469	94	1	1	1	1	0
162-002	2	21	151.5	58.9	25.662	119.286	48	1	1	1	1	1
162-002	3	85	151.5	59.2	25.7927	127.391		1	0	1	1	1
162-002	4	416	153.5	65.5	27.7987		49	0	1	1	1	1
162-003	1	-16	162.4	50.3	19.072	58.9905	59	1	1	1	1	0
162-003	2	34	162.5	50.8	19.2379	69.4258	25	1	1	1	1	1
162-003	3	90	163.2	49.6	18.6226	74.7473		1	1	1	1	1
162-003	4	356	160	51.8	20.2344			0	1	1	1	1
162-004	1	0	181.5	78.5	23.8296	67.2023	97	1	1	1	1	0
162-004	2	32	181	81	24.7245	70.2499	60.5	1	1	1	1	1
162-004	3	83	181.1	80.1	24.4228	69.5258		1	0	1	1	1
162-004	4
162-005	1	-12	161.9	63.3	24.1496	113.882	106	0	0	1	1	0
162-005	2	35	160.9	62.5	24.1417	124.999	63	0	0	1	1	1
162-005	3	86	161.8	63.5	24.2559	125.105		0	0	1	1	1
162-005	4	410	161.6	70.5	26.9964		68.5	0	0	1	1	1
162-007	1	-2	168.3	62.2	21.9595	86.0052	23.5	0	0	0	1	0
162-007	2	24	169.1	61.1	21.3675	96.6832	18	0	0	1	1	1
162-007	3
162-007	4	305	170.2	68.3	23.5777		31	0	0	1	1	1
162-008	1	-76	156.6	54.8	22.3459	108.426	98.5	1	1	1	1	0
162-008	2
162-008	4	239	160.1	56.4	22.0037			0	1	1	1	1
162-009	1	-25	143.7	37.2	18.0148	93.1286	107	0	0	0	1	0
162-009	2	22	143.7	36.1	17.4821	106.404	42	0	0	0	1	1
162-009	4	198		38.5				0	0	0	1	1
166-001	1		162.4	64.4	24.4182	52.256	109	1	1	1	1	0
166-002	1	-59	170	64.2	22.2145	51.8956	84	1	0	1	1	0
166-002	2	31	170	64.5	22.3183	55.7345	43.5	1	0	1	1	1
166-002	3
166-002	4	314	170	70	24.2215	55.7299	51	0	1	1	1	1
166-003	1	-1	175.2	58.6	19.091	39.1477	105	0	0	1	1	0
166-003	2	25	175.2	59	19.2213	45.4209	62.5	0	0	1	1	1
166-003	3	81	175.2	60.9	19.8403	50.3642		0	1	1	1	1
166-004	1	-2	157.5	45.7	18.4228	40.6979	91	1	1	1	1	0
166-004	2	33	157.5	47.7	19.229	45.6005	54	1	1	1	1	1
166-004	3	97	157.5	52.7	21.2446	43.0274		1	1	1	1	1
166-004	4	260	157.5	55.2	22.2525	44.0901	33.5	1	1	1	1	1
166-005	1	-35	157.4	64	25.8327	94.6221	79.5	0	1	1	1	0
166-005	2	33	157.4	64.2	25.9135	99.5547	24	0	1	1	1	1
166-005	3
166-005	4	317	157.4	61.3	24.7429	99.8754	34.5	0	1	1	1	1
166-006	1	-28	152.4	48.3	20.7959	57.1291		1	0	1	1	0
166-006	4	333	152.4	51.3	22.0875			1	0	1	1	0
166-007	1	-7	170	65	22.4913	63.6018	67.5	1	1	1	1	0
166-007	2	33	170	62.2	21.5225	69.008	27	1	1	1	1	1
166-007	3
166-007	4	312	170	63.5	21.9723	73.0009	35	0	1	1	1	1
166-008	1	-1	167.6	65.7	23.3893	119.915	102	0	0	1	1	0
166-008	2	29	169	67.5	23.6336	122.358	56	0	0	1	1	1
166-009	1	-1	150	38.7	17.2	102.695	94.5	0	0	1	1	0
166-009	2	29	149.5	40.9	18.2996	110.401	43.5	0	0	1	1	1
166-010	1	-19	158	64.4	25.7971	101.439	114	0	0	1	1	0
166-010	2
166-010	3
166-010	4	328	159	64	25.3155			0	0	1	1	1
184-001	1	-22	163.7	87.9	32.8013	84.9942	85	1	1	1	1	0
184-001	2	28	163.7	90.9	33.9208	75.8384	50	1	1	1	1	1
184-001	3
184-002	1	-3	172	114	38.5343	104.565		1	1	1	0	0
184-002	2	35	172	111.7	37.7569	102.75	29	1	1	0	0	1
184-002	3	77	172	108.3	36.6076	102.538		1	1	0	0	1
184-002	4	327	171.2	110.4	37.667		25.5	0	0	0	0	1
184-003	1	-65	181.2	84.1	25.6141	97.2969	82.5	1	0	1	1	0
184-003	2	33	184.9	87.6	25.623	112.71	57.5	1	0	1	1	1
184-003	3
184-003	4	357	186	86.8	25.0896	119.488	38.5	1	0	1	1	1
184-004	1	-18	163.8	69.1	25.7543	102.83	83.5	1	0	1	1	0
184-004	2	32	163.7	69.6	25.9724	109.172	60	1	0	1	1	1
184-004	3
184-004	4	312	163.3	73	27.3748		47	1	1	1	1	1
184-005	1	-9	161.3	61.8	23.7531	109.361	70.5	1	1	1	1	0
184-005	2	30	161.3	63.4	24.368	111.608	53	1	1	1	1	1
184-005	4	325	159.6	68.3	26.8136			0	1	1	1	1
184-006	1	-16	160.1	61.1	23.8374	77.3105	75.5	1	1	1	1	0
184-006	2	33	160.4	61.3	23.826	93.0605	46	1	1	1	1	1
184-006	3
184-006	4	166	160.9	67.2	25.9572	92.3986	43	1	1	1	1	1
184-007	1	-33	168.5	87.8	30.9239	111.638	67.5	1	0	1	1	0
184-008	1	-34	154.6	43.3	18.1163	97.8325	74.5	1	0	1	1	0
195-001	1	-22	182	85.8	25.9027	107.883	117.5	1	1	1	1	0
195-001	2	26	180	88.6	27.3457	118.641	96	1	1	1	1	1
195-001	3	76	180	92.3	28.4877	118.989		1	1	1	1	1
195-001	4	307	180.8	88.6	27.1042	124.222	66	1	1	1	1	1
195-002	1	-12	154.4	53.4	22.3999	85.2937	107.5	0	0	1	1	0
195-002	2	28	154.4	53.9	22.6097	103.667	41.5	0	0	1	1	1
195-002	3	77	154.4	55.4	23.2389	99.3304		0	0	1	1	1
195-002	4	299	154.9	54.9	22.8807	102.226	46.5	0	0	1	1	1
195-003	1	-29	168.2	59.7	21.1019	104.806	86.5	1	0	1	1	0
195-003	2	26	168.2	61.2	21.6321	123.105	20	1	0	1	1	1
195-003	3	87	166.7	65	23.3906	118.715		1	0	1	1	1
195-003	4	282	167.8	63.5	22.5522	121.501	31.5	1	0	1	1	1
195-004	1	-1	150	66.8	29.6889	95.9		1	1	1	1	0
195-004	2	33	150.1	66.5	29.5162	119.951	39.5	0	1	1	1	1
195-004	3	79	150.1	66.9	29.6937	122.056		0	1	1	1	1
195-004	4	285	149.4	68.5	30.6895	121.764	41	0	1	1	1	1
195-005	1	-18	155.4	46.3	19.1725	79.3447	85.5	0	0	1	1	0
195-005	2	24	155.4	50.1	20.7461	91.7774	39.5	0	0	1	1	1
195-005	4	288	155	49.3	20.5203	102.367	39.5	0	0	1	1	1
195-006	1	-1	175.5	107.2	34.8049	106.515	96.5	1	1	1	1	0
195-006	2	25	175.5	109.8	35.6491	116.682	72	1	1	1	1	1
195-006	3	81	175.5	108.9	35.3569	122.525		1	1	0	1	1
195-006	4	292	175.5	113.3	36.7854	120.45	58	1	1	0	1	1
195-007	1	-1	173.4	74.7	24.8441	88.6733	95	1	1	1	1	0
195-007	2	30	173.4	81	26.9393	91.3457	35.5	1	1	1	1	1
195-007	3	82	173.4	80.3	26.7065	93.5027		1	1	1	1	1
195-007	4	237	174	84.1	27.7778	93.5959	37	1	1	1	1	1
195-008	1	-1	158.1	46.4	18.5633	78.2256	110	1	0	1	1	0
195-008	2	34	158.1	48.8	19.5234	102.248	63.5	0	0	1	1	1
195-008	4	256	165.5	57.1	20.8468	98.6671	103.5	0	0	1	1	1
199-001	1	-4	173.8	60.7	20.0951	36.4489	104	1	0	0	1	0
199-001	2	31	175	62.3	20.3429	48.5902	67	1	0	0	1	1
199-001	3	87	175	63.8	20.8327	52.8617		0	0	1	1	1
199-001	4	328	174	61.6	20.3461	57.0844	46.5	0	0	0	1	1
199-002	1	-4	171.8	77.9	26.3931	47.9644	58	1	0	1	1	0
199-002	2	27	172.5	79.4	26.6835	49.7006	25	1	0	1	1	1
199-002	3	77	172.4	79.2	26.6471	49.011		1	0	1	1	1
199-002	4	291		82.8			26	0	1	1	1	1
199-003	1	-71	165.4	64.5	23.577	67.8782		0	1	1	1	0
199-003	2
199-003	4	174	162.6	62.1	23.4882	79.1405		0	1	1	1	1
199-004	1	-3	178.1	91.9	28.9726	79.2691	81.5	0	1	0	1	0
199-004	2	28	175.1	94.9	30.9524	93.8755	32.5	0	1	0	0	1
199-004	3
199-004	4	277	175.3	95.3	31.0119	94.7521	20.5	0	1	0	1	1
199-005	1	-1	183.8	67.4	19.9512	71.6619	91	1	0	1	1	0
199-005	2	27	182.1	66.9	20.1747	84.5844	65.5	0	0	1	1	1
199-005	3
199-005	4	236	182.9	66	19.7295	73.3922	66	0	0	1	1	1
199-006	1	-119	169.1	53.4	18.6747	58.9799	102.5	1	1	1	1	0
199-006	3
199-006	4	179	170.2	58.4	20.1601	63.1316	49.5	1	1	1	1	1
199-007	1	-63	168.8	52.6	18.4604	68.8278	94	1	1	1	1	0
199-007	2
199-007	3
199-007	4	201	166.5	55	19.8397	95.6784	43.5	1	0	1	1	1
199-008	1	-14	175.1	71.3	23.255	39.6891	82.5	1	1	1	1	0
199-008	2	28	176.8	72	23.0339	44.3879	45.5	1	1	1	1	1
199-008	3
199-008	4	188	176	77.5	25.0194	46.2302	41	0	1	1	1	1
199-009	1	-37	173.5	64	21.2609	34.7449	86	1	1	1	1	0
199-009	2
199-009	3
199-009	4	194	174.2	66.3	21.8483	50.6302	54	1	1	1	1	1
199-010	1	-9	174.6	59.6	19.5505	62.0061	61	1	1	1	1	0
199-010	2
199-010	3
199-010	4	194	174.5	63.8	20.9522	71.8827	24	1	1	1	1	1
199-011	1	-23	182.8	77.8	23.2824	68.4763	88.5	1	1	0	0	0
199-011	2
199-011	3
199-011	4	179	182.9	81.2	24.2733	97.425		0	1	0	0	1
201-001	1	0	175.4	63	20.4777	92.0845	91	1	0	1	1	0
201-001	2	30	175.5	64.7	21.0063	104.205	53	1	0	1	1	1
201-001	3	87	175.3	65.4	21.2821	101.334		1	0	1	1	1
201-001	4	252	175.1	68.9	22.4723	104.182	33.5	1	0	1	1	1
201-003	1	-2	164.1	55.2	20.4985	79.7941	65.5	1	1	0	1	0
201-003	2	26	164.7	56.1	20.6812	95.451	31.5	1	1	0	1	1
201-003	3	96	164.9	58.6	21.5504	97.5678		1	1	0	1	1
201-003	4	218	164.9	57	20.962	100.047	18	1	1	0	1	1
201-004	1	-1	157.8	55.7	22.3687	67.326	105	1	0	1	1	0
201-004	2	26	157.5	56.7	22.8571	87.2745	56	1	0	1	1	1
201-004	3	82	157.2	56.3	22.7826	90.0327		1	0	1	1	1
201-004	4	228	157.6	56.6	22.7879	90.3822	47	1	0	1	1	1
201-005	1	-10	181.6	67.1	20.3466	50.5539	35.5	1	0	1	1	0
201-005	2	26	181.6	66.3	20.104	51.8581	16	1	0	1	1	1
201-005	3	94	182.7	66.9	20.0424	54.0262		1	0	1	1	1
201-005	4	213	181	66.5	20.2985	59.8545	12	1	0	1	1	1
201-006	1	-11	154	52.3	22.0526	90.7511	103.5	0	0	0	1	0
201-006	2	21	154	51.8	21.8418	102.175	83	0	0	0	1	1
201-006	3
201-006	4	193	154	55.1	23.2333	103.064	44	0	0	0	1	1
201-007	1	-17	173.4	65.1	21.6512	72.2718	52	1	1	1	1	0
201-007	2	33	173.5	66	21.9253	74.0238	25	1	1	1	1	1
201-007	3
201-007	4	241	173.9	68.6	22.6843	74.7032	20.5	1	1	1	1	1
201-008	1	-4	165	65.9	24.2057	64.0188	94	1	1	1	1	0
201-008	2	29	165.9	65.3	23.7258	68.5475	60.5	0	1	1	1	1
201-008	3	87	165.4	63	23.0287	69.6792		1	1	1	1	1
201-008	4	191	165.8	63.6	23.136	71.616	35	1	1	0	1	1
201-009	1	-1	168	58.5	20.727	71.4316	107	1	0	0	1	0
201-009	2	22	167.9	59.6	21.1419	81.9148	72	0	0	0	1	1
201-009	4	202	168	59.8	21.1876	89.9529	60.5	1	0	0	1	1
201-010	1	-1	155.9	49.3	20.2841	83.9078	98.5	1	1	1	1	0
201-010	2	27	156	49.1	20.1759	97.2312	52.5	0	1	1	1	1
201-010	3	83	156	50.9	20.9155	98.6341		1	1	1	1	1
201-010	4	192	156	50.9	20.9155	95.0595	44.5	1	1	1	1	1
201-011	1	-2	163.2	56.6	21.2508	71.5655	58	0	1	0	1	0
201-011	2	27	162.3	58	22.0187	82.8469	26	0	1	0	1	1
201-011	3
201-011	4	180	162.3	56.3	21.3733	83.4205	25	0	1	0	1	1
230-001	1	-31	153.8	38.7	16.3606	44.0802	107.5	1	1	1	1	0
230-001	2	33	157	40.3	16.3495	51.693	75	0	1	1	1	1
230-001	3
230-001	4	193	156.2	44.7	18.3208	55.7956	48	0	0	1	1	1
230-002	1	-5	148.3	52.9	24.0532	50.3871	83	1	0	1	1	0
230-002	2	30	148.6	53.2	24.0921	55.3648	51	1	0	0	1	1
230-002	3
230-002	4	190	149	51.5	23.1972	58.6944	32.5	1	0	0	1	1
230-003	1	-15	178.2	66.7	21.0044	115.831	108.5	1	1	1	1	0
230-003	2
230-003	3
230-003	4	167	179	65.4	20.4113	116.346	82.5	0	1	1	1	1
230-004	1	-6	150.1	46.9	20.8167	47.4486	43	0	0	1	1	0
230-004	2	26	150.3	46.7	20.6728	50.3672	40	0	1	0	1	1
230-004	3
230-004	4	194	150.6	44	19.4	45.6367	30.5	0	0	0	1	1
234-001	1	-5	163	55.6	20.9266	49.9601	106.5	1	0	1	1	0
234-001	2	34	163.5	59.2	22.1455	61.7081		1	0	1	1	1
234-001	3	79	164	59.1	21.9735	64.5796		1	0	1	1	1
234-001	4	298	164	60.9	22.6428		71.5	1	0	1	1	1
234-002	1	-36	160.1	47.4	18.4925	65.2497	88	1	0	1	1	0
234-002	2	27	160.5	49.9	19.3709	77.1926	41	1	0	1	1	1
234-002	3
234-002	4	283	160.5	54.2	21.0402		51.5	0	0	1	1	1
234-003	1	-1	170	66.7	23.0796	51.6279	93	0	1	1	1	0
234-003	2	32	168.5	69.3	24.4081	71.1604	25	0	1	1	1	1
234-003	3
234-003	4	334	168.5	76.7	27.0144		49	1	1	1	1	1
234-004	1	-10	167.2	54.2	19.3877	61.8074	81	0	1	1	1	0
234-004	2	27	167.2	57.3	20.4966	71.2375	24	0	1	1	1	1
234-004	3
234-004	4	322	167.2	56.8	20.3178		35.5	0	1	1	1	1
234-005	1	-15	163.2	60.8	22.8278	79.5661	97	1	1	1	1	0
234-005	2	27	163.2	60.4	22.6776	86.8699	68.5	1	1	1	1	1
234-005	3
234-005	4	279	163	59.9	22.5451	99.2225	68.5	0	1	1	1	1
234-006	1	-1	166	75.5	27.3988	104.629	109	0	0	1	1	0
234-006	2	27	166	76.5	27.7616	110.676	51	0	0	1	1	1
234-006	3
234-006	4	314	167	80.1	28.721	100.05	66.5	0	0	1	1	1
234-007	1	-25	173.2	69.6	23.2014	78.525	91	1	1	1	1	0
234-007	2
234-009	1	-2	167.5	49.1	17.5006	71.213	91	1	1	1	1	0
234-009	2	26	167	50.5	18.1075	77.614	39.5	1	1	1	1	1
234-009	3
234-009	4	222	166	51.7	18.7618		24	1	1	1	1	1
238-001	1	-4	155	49	20.3954	58.585	98.5	1	0	0	1	0
238-001	2	24	155	49.6	20.6452	69.6822	41.5	0	0	0	1	1
238-001	3	83	155	49.3	20.5203	73.8351		1	0	0	1	1
238-001	4	333						0	0	0	1	1
238-002	1		162.5	50.5	19.1243	55.7409	77.5	1	1	1	0	0
238-003	1	-3	175	60.6	19.7878	78.0153	101.5	1	0	1	1	0
238-003	2	32	175	60.5	19.7551	91.2045	88	0	0	1	1	1
238-003	3	95	175	60.5	19.7551	90.8284		0	0	1	1	1
238-003	4	204	175	61	19.9184	93.4153	97	1	0	1	1	1
238-004	1	-11	165	70.3	25.8219	87.0091	107.5	1	0	0	1	0
238-004	2	31	165	73.4	26.9605	93.5568	69	0	0	0	1	1
238-004	3	80	165	75.3	27.6584	94.4419		0	0	0	1	1
238-004	4	171	165	75.8	27.8421	93.2252	45	0	0	0	0	1
238-005	1	-1	159	49.6	19.6195	77.7369	114	1	1	0	1	0
238-005	2	27	159	51	20.1733	86.686	53	0	1	0	1	1
238-005	4	191	159	53.8	21.2808	90.6864	33	1	1	0	1	1
291-001	1	-2	167.6	50.3	17.9069	94.7382	84.5	1	1	1	1	0
291-001	2	26	168.2	50.1	17.7087	102.482	43.5	1	1	1	1	1
291-001	3
291-001	4	200	168.4	54.4	19.1829	108.217	44.5	0	0	0	0	1
291-002	1	-1	144.3	41.8	20.0744	79.621	81	0	1	1	1	0
291-002	2	25	145	43	20.4518	86.687	26	0	1	1	1	1
291-002	3	104	146.4	45	20.9957	88.384		0	1	1	1	1
291-002	4	258	149.7	45.8	20.4372	93.4789	29	0	1	1	1	1
291-003	1	-1	156.8	37.3	15.1711	73.5425	93	1	1	1	1	0
291-003	2	27	157.5	36.9	14.8753	86.4831	40.5	1	1	1	1	1
291-003	3	76	157.8	39.8	15.9834	82.0363		1	1	1	1	1
291-003	4	188	158.8	43.4	17.2103	80.9902	44	1	1	1	1	1
291-004	1	-4	152.4	53.7	23.1209	68.8081	97	1	1	1	1	0
291-004	2	31	152.4	53.3	22.9487	79.1557	49	1	1	1	1	1
291-004	3
291-005	1	-1	156.8	50.9	20.7026	52.043	78	1	1	1	1	0
291-005	2	27	156.5	51.8	21.1495	56.0885	20.5	1	1	1	1	1
291-005	3
291-005	4	188	156.8	58.9	23.9565	54.6347	11.5	1	1	1	1	1

## Sheet: Culture
subject	visit_num	sputum mass (g)	achromobacter cfu	burkholderia cfu	P. aeruginosa cfu	Mucoid P. aeruginosa cfu	non-mucoid P. aeruginosa cfu	S. aureus cfu	S. maltophilia CFU	achromobacter qualitative culture	burkholderia qualitative culture	P. aeruginosa qualitiative culture	Mucoid P. aeruginosa qualitative culture	non-mucoid P. aeruginosa qualitative culture	S. aureus qualitative culture	S. maltophilia qualitative culture												steno_qual_chg
005-001	1	0.9	10	10	14000000	10	14000000	100	10
005-001	2	0.7	10	10	52000	10	52000	10	10
005-001	3	0.5	10	10	10400000	10	10400000	10	10
005-002	1	6.1	10	10	820060	820000	60	10	10
005-002	2	0.5	10	10	34000	34000	10	10	10
005-002	3	0.7	10	10	92000	92000	10	10	10
005-002	4	0.4	10	10	70000	70000	10	10	10
005-003	1	4.8	10	10	10	10	10	320000	10
005-003	2	1	10	10	10	10	10	320	10
005-005	1	1.8	10	10	3296000	3200000	96000	580	10
005-005	2	0.3	10	10	2000	10	2000	10	10
005-005	3	0.5	10	10	64000	10	64000	10	10
005-006	1	5	10	1160000	3746000	3740000	6000	10	10
005-006	2	1.5	10	600000	20400000	20400000	10	10	10
005-007	1	5.6	10	10	10	10	10	3800000	10
005-007	2	3.6	10	10	10	10	10	26400	10
005-007	4	0.3	10	10	10	10	10	260	10
005-008	1	9.7	10	10	24800000	16800000	8000000	2000	10
005-008	2	2.3	10	10	25280000	25280000	10	10	10
005-008	4	0.3	10	10	800000	800000	10	86000	10
005-009	1	8.8	10	10	42000	42000	10	17200000	6000
005-009	2	1.9	10	10	10	10	10	16000	10
005-009	4	0.4	10	10	10	10	10	6800	10
005-010	1	0.5	10	10	10	10	10	6000	98000
005-011	1	3.4	10	10	4600000	4600000	10	364000	10
005-011	2	0.9	10	10	262000	262000	10	900	10
005-012	1	0.7	80	10	4040	10	4040	51200000	20000
009-001	1	1	10	10	10	10	10	5000000	160
009-001	2	1	10	10	10	10	10	10200	10
009-001	4	2	10	10	10	10	10	10	10
009-003	1	0.3	10	10	10	10	10	2216000	10
009-003	2	1.3	10	10	10	10	10	18000	10
009-003	3	1.3	10	10	10	10	10	40000	10
009-003	4	0.5	10	10	10	10	10	620	10
009-004	1	2.6	10	10	10	10	10	8200000	10
009-004	2	7.1	10	10	10	10	10	112000	10
009-004	3	3.9	10	10	10	10	10	50000	10
009-004	4	6.7	10	10	10	10	10	50000	10
009-004	5	8.9	10	10	20	10	20	20	10
009-005	1	3.5	10	10	10	10	10	43800000	10
009-005	2	2.3	10	10	10	10	10	4200	10
009-005	4	6.5	10	10	10	10	10	16100	10
009-006	1	0.3	10	10	10	10	10	68000000	260
009-006	2	0.7	10	10	10	10	10	120000	10
009-006	3	0.8	10	10	10	10	10	4000	10
009-006	4	0.1	10	10	10	10	10		10						2+
009-007	1	4	10	10	600	520	80	180000	10
009-007	2	1.1	10	10	10	10	10	60	10
009-007	3	1.4	10	10	10	10	10	10	10
009-007	4	1	10	10	10	10	10	10	10
009-007	5	2.1	10	10	10	10	10	10	10
009-008	1	1.2	10	10	10	10	10	804000	10
009-008	2	2.4	10	10	10	10	10	54000	10
009-008	4	0.6	10	10	10	10	10	142000	10
009-009	1	1.2	10	10	10	10	10	5000000	10
009-009	2	1.6	10	10	10	10	10	3400	10
009-009	4	1	10	10	10	10	10	2000	10
009-010	1	1.6	10	10	10	10	10	4240	10
009-010	2	0.3	10	10	10	10	10	10	10
009-010	3	0.5	10	10	10	10	10	20000	10
009-010	4	1.4	10	10	6120	10	6120	16000	10
009-011	1	1.5	6000000	10	10	10	10	44800800	600000
009-011	2	2.3	10	10	10	10	10	2400	40
009-011	4	2.5	20	10	10	10	10	800000	10
009-012	1	1.5	10	10	10	10	10	40200	10
009-012	2	2.2	10	10	10	10	10	4000	10
009-012	4	1.9	10	10	10	10	10	6000	10
012-002	1	1	10	10	10	10	10	108000	10
012-002	2	0.2	10	10	10	10	10		10						1+
012-002	4	0.5	10	10	10	10	10	3200	10
012-003	1	0.2	10	10		10			10			1+		1+	1+
012-003	2	0.7	10	10	460	10	460	22000	10
012-004	1	1.1	10	10	10	10	10	33600000	10
012-004	2	1.5	10	10	10	10	10	112240	10
012-005	1	1.7	10	10	18000000	16000000	2000000	10	10
012-005	2	0.7	10	10	14200000	14200000	10	10	200000
012-006	1	0.4	10	10	10	10	10	9200000	10
012-006	2	0.3	10	10	10	10	10	6400000	10
012-007	1	0.1	10	10	10	10	10		10						1+
012-007	2	0.1	10	10	10	10	10		10						1+
012-007	4	0.5	10	10	10	10	10	1800	10
012-008	1	0.8	10	10	10	10	10	64000000	10
012-008	2	0.2	10	10	10	10	10		10						1+
012-008	4	0.2	10	10	10	10	10		10						1+
018-001	1	0.1	10	10	10	10	10		10						3+
018-002	1	0.3	10	10	10	10	10	7600000	10
018-003	1	0.1	10	10		10			10			1+		1+	1+
018-003	2	0.5	10	10	10	10	10	26000	10
018-003	4	1.1	10	10	10	10	10	200000	10
018-005	1	1.9	10	10	88000000	10	88000000	10	10
018-005	2	1.2	10	10	8200000	10	8200000	120	10
018-005	4	1.5	10	10	14000000	10	14000000	26200000	10
019-002	2	0.3	10	300080	10	10	10	38120	10
019-003	1	0.6	10	10	10	10	10	23200000	10
019-003	2	0.3	10	10	10	10	10	352000	20
019-004	1	0.2	10	10	10	10	10		10						2+
019-005	1	0.2	10		10	10	10		10		1+				3+
019-005	4	1.1	10	10	10	10	10	1600	10
023-001	1	0.5	10	10	10	10	10	10	10
023-001	2	1.1	10	10	10	10	10	10	10
023-001	3	1.4	10	10	10	10	10	10	10
023-001	4	1.4	10	10	10	10	10	10	10
023-001	5	0.1	10	10	10	10	10	10	10
023-002	2	2.3	10	10	1020	10	1020	10	10
023-002	3	2.9	10	10	18160	10	18160	10	10
023-002	4	5.2	10	10	20	10	20	10	10
023-003	1	2.1	462000	10	10	10	10	276000	10
023-003	2	1.4	10	10	10	10	10	6140	10
023-003	3	2.6	10	10	10	10	10	48000	10
023-003	4	3.5	10	10	10	10	10	6000	10
023-003	5	4.8	10	10	10	10	10	2140	10
023-004	1	2.6	10	10	2220	2220	10	10	10
023-004	2	2.2	10	10	10	10	10	10	10
023-004	3	3.3	10	10	10	10	10	10	10
023-004	4	1.3	10	10	10	10	10	10	10
023-004	5	2.5	10	10	2200	2200	10	10	10
023-005	1	1.8	10	10	10	10	10	44000	10
023-005	2	1.7	10	10	10	10	10	54000	10
023-005	4	0.4	10	10	10	10	10	4060	10
023-006	1	1.8	10	10	10	10	10	4000	10
023-006	2	3.2	10	10	10	10	10	2360	10
023-006	4	3.7	10	10	10	10	10	2100	10
023-007	1	0.9	10	10	10	10	10	27200000	10
023-007	4	1.5	10	10	10980	10	10980	38000000	10
030-002	1	1.3	10	20000	10	10	10	42000	10
030-002	2	0.9	10	6800	10	10	10	36000	10
030-002	3	1.9	10	200	10	10	10	80000	10
030-002	4	0.4	10	10	10	10	10	210000	10
030-004	1	1.5	10	10	200000	10	200000	25600000	5400000
030-004	2	1.1	10	10	42000	10	42000	104000	10
030-004	4	1	10	10	540	10	540	2220	10
030-006	1	6.2	10	10	102200000	72000000	30200000	10	10
030-006	2	0.6	10	10	5588000	5400000	188000	10	10
030-012	1	6.7	10	10	10	10	10	114000	10
030-013	1	2	10	10	20	20	10	4280000	10
039-002	1	4.9	10	10	128200000	128200000	10	10	10
039-002	2	2.9	10	10	32204000	32200000	4000	10	10
039-002	3	1.2	10	10	14400000	14400000	10	14000	10
039-002	4	1	10	10	70000000	70000000	10	10	10
039-002	5	0.3	10	10	1168000	1168000	10	40	10
039-005	1	2.5	10	10	10	10	10	47600000	10
039-006	1	4.4	10	10	42120	120	42000	11800000	10
039-006	2	4.8	10	10	10	10	10	1740	10
039-006	3	1.4	10	10	40	10	40	2160	10
039-006	4	0.2	10	10	10	10	10		10						1+
039-007	1	2	10	10	6000000	5800000	200000	10	40000
039-007	2	1.6	10	10	600020	600000	20	10	10
039-007	3	0.8	10	10	10	10	10	10	10
039-007	4	0.78	10	10	4800	4000	800	10	10
039-008	1	4.7	10	10	4120	10	4120	32000000	10
039-008	2	6.7	10	10	10	10	10	3400000	10
039-008	3	5.3	10	10	10	10	10	3400000	10
039-010	1	1.9	10	10	10	10	10	24600000	10
039-010	2	0.5	10	10	10	10	10	7000	10
039-010	4	0.5	10	10	10	10	10	7500	10
039-011	1	0.2	10	10	10	10	10		10						3+
039-011	3	0.1	10	10	10	10	10		10						1+
039-013	1	5.8	10	10	12200000	6000000	6200000	10	10
039-014	1	1.7	10	10	10	10	10	432000	10
039-014	2	1.3	10	10	10	10	10	192000	10
039-015	1	0.6	10	10	10	10	10	13000000	10
039-016	1	4.3	10	10	180200000	180000000	200000	17400	10
039-016	3	1	10	10	46000	10	46000	2000	10
052-001	1	12.9	10	10	400	10	400	7800000	10
052-001	2	5.5	10	10	10	10	10	1000000	10
052-001	3	5.7	10	10	10	10	10	42400	10
052-001	4	9	10	10	10	10	10	1200000	10
052-001	5	5.3	10	10	10	10	10	3200000	10
052-002	1	4.6	10	10	10	10	10	10	680000
052-002	2	10.2	10	10	10	10	10	10	10
052-002	3	3.7	10	10	10	10	10	10	10
052-002	4	19.1	10	10	10	10	10	10	10
052-002	5	3	10	10	10	10	10	10	10
052-003	1	5.6	10	10	10	10	10	1636000	20
052-003	2	3.2	10	10	10	10	10	142600	10
052-003	3	2.3	10	10	10	10	10	116000	10
052-003	4	0.9	10	10	2000	2000	10	14480	10
052-003	5	1.3	10	10	1980	1980	10	2000	10
052-004	1	8.8	10	10	10	10	10	4800000	10
052-004	2	2.4	10	10	10	10	10	7200	20
052-004	3	2.4	10	10	20	20	10	10000	10
052-004	4	2.6	10	10	320	260	60	160	10
052-005	1	5.2	10	10	10	10	10	8000	10
052-005	2	2.4	10	10	10	10	10	280	10
052-005	3	1.1	10	10	10	10	10	680	10
052-005	4	1.1	10	10	10	10	10	100	10
052-006	1	2	10	10	10	10	10	2800000	10
052-006	2	2.2	10	10	10	10	10	268680	20
052-006	3	3.1	10	10	10	10	10	24000	20
052-006	4	2.6	10	10	10	10	10	52000	10
052-006	5	2.9	10	10	10	10	10	30000	10
052-007	1	3.9	10	10	10	10	10	1640000	10
052-007	2	3.3	10	10	10	10	10	1900	10
052-007	3	1.6	10	10	10	10	10	8000000	10
052-007	4	2.5	10	10	10	10	10	1660000	10
052-008	1	3.4	10	504000	6460	10	6460	80	10
052-008	2	3.9	10	7300	10	10	10	20000	10
052-008	3	3.6	10	200	10	10	10	2400	10
052-008	4	1.6	10	220	10	10	10	1100	10
052-009	1	0.9	10	10	20	10	20	19800000	10
052-009	2	0.7	10	10	40	10	40	116000	10
052-009	4	1.4	10	10	10	10	10	22180	10
052-010	1	4.9	10	10	10	10	10	4000	10
052-010	4	2.2	10	10	10	10	10	14000	440
052-011	1	2.5	10	10	10	10	10	40	10
054-001	1	2.8	10	10	10	10	10	504000	10
054-001	2	1.4	10	10	10	10	10	22000	10
054-001	3	2.1	10	10	10	10	10	24000	10
054-001	4	2.6	10	10	10	10	10	10	10
054-002	1	6.3	10	10	3894000	3880000	14000	8400000	10
054-002	2	1.8	10	10	406000	406000	10	298000	10
054-002	3	2.2	10	10	6008040	6000000	8040	2200000	10
054-002	4	2	10	10	4000400	4000400	10	8000	10
054-003	1	1.3	10	10	34633100	32000	34601100	10	10
054-004	1	0.8	10	10	1200000	10	1200000	80	600000
054-004	2	1.8	10	10	1800000	1800000	10	10	10
054-004	3	0.6	10	10	20040	20000	40	10	10
054-004	4	0.1	10	10				10	10			2+	2+	1+
054-005	1		10	10	10	10	10	30400000	2000
054-005	2	0.6	10	10	10	10	10	96000	10
054-005	4		10	10	10	10	10	10	240
054-006	1	0.6	10	10	10	10	10	146000	10
054-006	2	0.3	10	10	10	10	10	2800	10
054-006	4	1.6	10	10	10	10	10	3640	10
054-007	1	1.9	10	424000	10	10	10	10	10
054-007	2	2.4	10	102000	10	10	10	20	10
054-007	4	1.6	10	72000	10	10	10	10	160
054-008	1	0.94	10	10	10	10	10	26400000	120
054-008	2	2.2	10	10	10	10	10	10000	40
054-008	4	2	10	10	10	10	10	640	10
063-001	1	4.5	10	10	134600000	134600000	10	12000	10
063-001	2	1.9	10	10	56006000	56006000	10	1200	10
063-001	3	1.8	10	10	78000000	78000000	10	24000	10
063-001	4	2.5	10	10	86000000	86000000	10	800000	10
063-002	1	1.8	10	10	10	10	10	1000000	10
063-003	1	0.8	10	10	10	10	10	1400000	10
063-003	2	1.6	10	10	10	10	10	110000	10
063-003	4	0.8	10	10	10	10	10	76000	10
063-004	1	7.2	10	10	290000	290000	10	3040	10
063-004	2	5.4	10	10	10	10	10	10	10
063-004	3	4.1	10	10	10	10	10	10	10
063-004	4	2.6	10	10	10	10	10	10	240000
063-005	1	2.2	10	10	10	10	10	136000	6000000
063-005	2	2.4	10	10	10	10	10	100000	1720000
063-005	3	3.8	10	10	10	10	10	400000	17260
063-005	4	2.5	10	10	10	10	10	200480	99300
063-006	1	1.4	10	10	10	10	10	264000	10
063-006	2	1.4	10	10	10	10	10	400000	10
065-001	1	1	10	10	208000	10	208000	192000	10
065-002	1	0.7	10	10	54000000	54000000	10	3624000	10
065-003	1	1.3	10	10	18352000	18352000	10	36800000	10
065-005	1	0.9	10	10	10	10	10	15400000	24000
065-007	1	0.9	10	10	28000000	28000000	10	8200000	10
065-007	4	0.2	10	10			10		10			3+	3+		1+
065-008	1	0.05	10	10	10	10	10		10						2+
065-009	1	1.7	10	10	11402000	11400000	2000	4000000	10
065-009	4	7.8	10	10	10	10	10	10	10
065-010	1	2.7	10	10	80000000	80000000	10	10	10
065-010	4	0.5	10	10	50000000	50000000	10	10	10
065-011	1	1	10	10	314000	176000	138000	232000	10
065-012	1	1.2	10	10	6000000	3000000	3000000	10	10
065-013	1	8.4	10	10	5614000	140000	5474000	10	10
070-001	2	0.05	10	10	10	10	10		10						1+
070-002	1	3.9	10	10	18400000	4000000	14400000	4600000	10
070-002	2	1.3	10	10	178000	10	178000	58000	10
070-002	3	2.2	10	10	29200	10	29200	5400	10
070-003	1	1.3	10	10	278000	10	278000	206400000	10
070-003	2	1	10	10	10	10	10	56000	10
070-004	1	2.4	10	10	10	10	10	820	10
070-004	2	1.3	10	10	10	10	10	10	10
070-004	3	1.9	10	10	10	10	10	10000	10
070-005	2	1.08	10	10	10	10	10	10	10
070-006	1	1.6	10	10	10	10	10	5800000	10
070-006	2	0.6	10	10	10	10	10	60000	10
123-002	1	0.6	600000	10	10	10	10	5200	10
123-002	2	0.4	40	10	10	10	10	28000	10
123-002	4	0.4	1740	10	10	10	10	8740	10
123-003	1	0.6	10	10	21000000	21000000	10	4600000	800000
123-003	2	0.9	10	10	10560	10560	10	2800000	10
123-003	4	0.5	10	10	6600000	6000000	600000	6000	10
123-004	1	0.9	10	10	3100	10	3100	19600000	10
123-004	2	0.4	10	10	23100	10	23100	336000	10
123-004	4	0.8	10	10	10	10	10	288000	10
123-005	1	1	1200000	10	6000	10	6000	10	10
123-005	2	1.4	10	10	10	10	10	10	10
123-005	3	1.18	10	10	10	10	10	10	10
123-005	4	1.6	16200	10	10	10	10	10	10
123-006	1	0.1	10	10	10	10	10		10						1+
123-006	2	0.2	10	10	10	10	10	10	10
123-006	4	0.2	10	10	10	10	10		10						2+
123-008	1	7.2	10	10	10	10	10	1000000	10
123-008	3	0.4	10	10	10	10	10	68000	10
123-008	4	1.8	10	10	10	10	10	2200	10
123-009	1	2	20	10	10	10	10	64400000	10
123-009	2	1.5	10	10	220	10	220	11620	10
123-009	4	0.6	10	10	10	10	10	29300	10
123-010	1	2	10	10	10	10	10	1000000	10
123-010	4	0.9	10	10	10	10	10	160	10
123-011	1	0.7	10	10	10	10	10	10	40
123-011	3	0.9	10	10	10	10	10	10	10
123-011	4	0.3	10	10	10	10	10	1000000	10
123-012	1	1.9	10	10	10	10	10	18000	10
123-012	3	1	10	10	10	10	10	16000	10
123-012	4	1.2	10	10	10	10	10	3100	10
133-001	1	2.3	10	10	10	10	10	34000	6000
133-001	2	2.6	10	10	10	10	10	260	10
133-001	3	3.1	10	10	10	10	10	20	10
133-001	5	1.2	10	10	10	10	10	100	10
133-002	1	3	10	10	10800000	10800000	10	10	10
133-002	2	1.5	10	10	200000	200000	10	10	10
133-002	3	2.6	10	10	10	10	10	10	10
133-003	1	0.4	10	10	10	10	10	9400000	34100
133-003	2	0.05	10	10	10	10	10								3+	2+
133-003	3	0.2	10	10	10	10	10								3+	3+
133-004	1	0.9	10	10	10	10	10	1200000	6000
133-005	1	1.1	10	10	10	10	10	23800000	10
133-005	2	0.6	10	10	10	10	10	40000	10
133-008	1	0.9	10	10	10	10	10	67220000	106000
133-008	2	0.8	10	10	140	10	140	70800	10
133-009	1	0.2	10	10	10	10	10								1+	3+												No Shift
133-010	1	2.1	10	10	860	860	10	15000000	10
133-010	2	0.9	10	10	10	10	10	62100	10
133-011	1	0.8	400	10	10	10	10	64000000	10
133-011	2	0.2	10	10	10	10	10		10						1+
133-012	1	5.1	10	10	10	10	10	308000	10
133-012	2	1.2	10	10	10	10	10	34000	10
133-013	1	0.1	10	10	10	10	10	10	10
133-013	2	0.3	10	10	10	10	10	1800	10
149-001	1	3.4	10	10	40800000	800000	40000000	6800	10
149-001	2	1.3	10	10	160000	10	160000	96000	10
149-001	3	0.9	10	10	1244000	10	1244000	8060	10
149-001	4	0.3	10	10	140	10	140	2000	10
149-002	1	2.4	10	10	10	10	10	9600000	10
149-003	1	2.1	10	10	10	10	10	11400000	10
149-003	2	0.8	10	10	10	10	10	8200	10
149-004	1	1.9	10	10	1332000	992000	340000	5400000	10
149-004	2	0.2	10	10		10			10			1+		1+	3+
149-004	3	0.9	10	10	6000	10	6000	1016000	10
149-005	1	2.2	10	10	8000000	8000000	10	10	8000000
149-005	2	2.5	10	10	5002000	5000000	2000	10	10
149-005	3	0.8	10	10	3474000	3468000	6000	10	10
149-005	4	1.8	10	10	2001280	2000000	1280	10	10
149-007	1	1.9	10	10	82000000	82000000	10	1036000	10
149-007	2	2.8	10	10	10400000	10400000	10	10	10
149-007	3	2.3	10	10	16400000	16400000	10	1360	10
149-008	1	5	10	10	10	10	10	14000000	10
149-008	2	2	10	10	10	10	10	2580	10
149-008	4	8.6	10	10	10	10	10	18000	20
149-009	1	0.4	10	10	10	10	10	11600000	10
149-009	2	0.2	10	10	10	10	10		10						1+
149-009	4	2.1	10	10	10	10	10	602000	10
160-003	1	1.4	10	10	120	10	120	22800000	10
160-003	2	3	10	10	40	10	40	26080	10
160-003	3	1	10	60	10	10	10	34000	10
160-003	4	0.7	10	10	10	10	10	5300	10
160-004	1	2.8	10	10	8000000	8000000	10	10	1000000
160-004	4	0.9	10	10	20	20	10	8000	880
160-006	1	3.6	10	10	10	10	10	200000	10
160-006	2	3.1	10	10	10	10	10	240000	10
160-006	4	1.2	10	10	10	10	10	802000	10
160-007	1	1.3	10	2000	8200000	200000	8000000	52200000	10
160-007	2	0.5	10	10	10	10	10	30000	10
160-007	4	0.9	10	10	10	10	10	14000	10
160-010	1	1.4	10	10	10	10	10	10400000	10
160-010	4	1.3	10	10	10	10	10	44800000	10
160-011	1	6.8	10	10	10	10	10	430000	10
160-011	4	0.4	10	10	10	10	10	24000	10
160-012	1	1.9	10	10	102000	102000	10	3600000	10
160-012	2	1.4	10	10	10	10	10	1600	10
160-012	4	1.4	10	10	10	10	10	2400	10
160-013	1	5.3	10	10	10	10	10	600000	10
160-013	2	0.7	10	10	10	10	10	1000	10
160-014	1	0.5	10	10	10	10	10	1520	10
160-014	4	1.6	10	10	10	10	10	3100	10
160-015	1	2.7	10	10	5012000	5000000	12000	10	10
160-015	2	1.5	10	10	1580	1580	10	10	10
160-016	1	0.3	10	10	10	10	10	8400000	10
162-001	1	0.6	10	10	10	10	10	10	2000
162-002	1	0.2	10	10	10	10	10		10						1+
162-002	2	0.05	10	10	10	10	10		10						1+
162-002	3	0.3	10	10	10	10	10	12000	10
162-002	4	0.4	10	10	10	10	10	40	10
162-003	1	0.3	10	10	10	10	10	10	864000
162-003	2	2.1	10	10	10	10	10	10	292000
162-003	3	0.8	10	10	10	10	10	10	44000
162-004	1	1.3	10	10	198000000	198000000	10	4000	10
162-004	3	0.3	10	10	320000	320000	10	10	10
162-005	1	0.9	10	10	10	10	10	1200000	10
162-005	2	0.9	10	10	10	10	10	2500	10
162-005	3	1.6	10	10	10	10	10	6000	10
162-007	2	1	10	10	10	10	10	800000	10
162-008	1	0.05	10	10	10	10	10		10						1+
162-009	1	0.1	10	10	10	10	10		10						2+
162-009	2	0.3	10	10	10	10	10	6000	10
166-001	1	1.8	10	10	16002000	16002000	10	6414000	10
166-002	1	4.8	10	10	14000000	14000000	10	10	10
166-002	2	1.1	10	10	1400000	1400000	10	10	10
166-002	4	0.1	10	10			10	10	10			4+	4+
166-003	2	3.4	10	10	146000000	146000000	10	10	10
166-003	3	2.5	10	10	244200000	244200000	10	10	10
166-004	1	3.9	10	10	44200020	43000020	1200000	10	10
166-004	2	4.7	10	10	26044000	24044000	2000000	10	10
166-004	3	2.4	10	10	54050000	54000000	50000	10	10
166-004	4	2.2	10	10	60	60	10	10	10
166-005	1	1.3	10	10	10	10	10	37600000	10
166-005	2	0.7	10	10	10	10	10	2400000	10
166-006	1	2.6	10	10	2314000	800000	1514000	10	10
166-007	1	0.8	10	10	14400000	14400000	10	4800000	10
166-007	2	0.8	10	10	20000000	20000000	10	126000	10
166-008	1	1	10	10	10	10	10	424000	10
166-009	1	1.1	20	10	10	10	10	20	10
166-009	2	1.6	10	10	10	10	10	1500	10
166-010	1	0.1	10	10	10	10	10	10	10
184-002	1	3.8	10	10	10	10	10	12000	10
184-002	2	1.6	10	10	10	10	10	40	10
184-002	3	2.9	10	10	10	10	10	240	10
184-002	4	3.2	10	10	10	10	10	340	10
184-004	1	1	10	10	10000	10000	10	282000	10000040
184-004	2	0.5	10	10	10	10	10	112000	10
184-007	1	1.9	10	10	10	10	10	28000	10
184-008	1	1.2	10	10	10	10	10	112000	158000
195-001	1	5.7	10	10	40000000	40000000	10	10	10
195-001	2	2.5	10	10	86000	86000	10	10	10
195-001	4	0.8	10	10	1400000	1400000	10	10	10
195-002	1	0.05	10	10	10	10	10		10						3+
195-002	2	0.6	10	10	10	10	10	10	10
195-002	3	1.3	10	10	10	10	10	10	10
195-003	1		10	10	10	10	10	60400000	10
195-003	2	0.7	10	10	10	10	10	40	10
195-004	1	2.4	48000	42000	10	10	10	10	10
195-004	2	1.2	290000	39400	10	10	10	10	10
195-005	1	3.5	10	10	60	10	60	2000000	40
195-005	2	1.7	10	10	10	10	10	800	10
195-006	1	1.2	10	10	10	10	10	10	10
195-006	2	1	20	10	10	10	10	10	10
195-006	3	1.6	10	10	10	10	10	10	10
195-007	1	0.1	10	10			10	10	10			4+	4+
195-007	2	0.7	10	10	180	180	10	10	10
195-007	3	0.3	10	10	1480	1480	10	10	10
195-007	4	0.1	10	10	10	10	10	10	10
195-007	5	0.1	10	10			10	10	10			1+	1+
195-008	1	0.3	10	62000	10	10	10	23200000	10
195-008	2	0.5	10	10	10	10	10	1520	10
199-001	1	1.2	10	10	10	10	10	426000	18140
199-001	2	2.5	10	10	5280	5280	10	11600	10
199-001	3	2.2	10	10	10	10	10	1100	10
199-001	4	2.7	10	10	10	10	10	2220	10
199-002	1	1.3	1700	10	10	10	10	10	30000
199-002	2	0.3	10	10	10	10	10	10	10
199-002	3	0.6	10	10	10	10	10	10	10
199-002	4	0.3	10	10	10	10	10	10	368000
199-003	1	1.4	10	10	10	10	10	8664000	2000
199-004	2	0.6	10	10	640	10	640	40000	10
199-004	4	0.8	10	10	10	10	10	42000	10
199-005	1	3.3	10	10	60	60	10	10	10
199-005	2	5.6	10	10	388000	380000	8000	2000	10
199-005	4	2.7	10	10	8090000	8090000	10	10	10
199-006	1	0.8	10	10	200000	200000	10	10	14000
199-007	1	1.9	10	10	10800000	10800000	10	10	10
199-007	4	1.1	10	10	18000000	18000000	10	10	10
199-008	1	2.6	10	10	12600000	10800000	1800000	32000000	10
199-008	2	3.6	10	10	408000	408000	10	134000	10
199-008	4	2.3	10	10	15200000	15200000	10	960	10
199-009	1	1.6	10	10	130000000	10	130000000	10	10
199-010	1	1	10	10	108000000	76000000	32000000	604000	10
199-011	1	0.9	10	10	348000	88000	260000	20600000	10
201-001	1	1.7	42000	10	10	10	10	29200000	17000000
201-001	2	0.5	80	10	10	10	10	94000	10
201-001	3	0.5	18380	10	20	10	20	134000	10
201-001	4	0.8	5000	10	60	10	60	822000	58000
201-003	1	2.2	10	10	6960	6960	10	10	10
201-003	2	1.6	10	10	760	760	10	10	10
201-003	3	2.4	10	10	20	20	10	10	10
201-003	4	4.1	10	10	10	10	10	10	10
201-004	1	3	10	10	120	10	120	10	10
201-004	2	2.9	10	10	10	10	10	10	10
201-004	3	1.3	10	10	10	10	10	200000	10
201-004	4	1.7	10	10	62600	10	62600	10	10
201-005	1	3.5	10	10	8000	8000	10	10	10
201-005	2	2.2	10	10	298000	298000	10	10	10
201-005	3	2.1	10	10	6000	6000	10	10	10
201-005	4	1.2	10	10	2600000	2600000	10	2700	10
201-006	1	0.7	10	10	10	10	10	200000	10
201-006	4	0.3	10	10	10	10	10	260	10
201-006	5	1.2	10	10	10	10	10	10	10
201-007	1	0.6	10	10	10	10	10	1032180	17800000
201-007	2	1.6	10	10	10	10	10	40	35800
201-007	4	0.7	10	10	10	10	10	200000	12000
201-008	1	1.7	10	10	6038000	6000000	38000	680000	10
201-008	2	0.9	10	10	6200000	6200000	10	7400	10
201-008	3	1.1	10	10	322640	322000	640	20	10
201-008	4	0.7	10	10	66000	66000	10	10	10
201-009	1	4.1	10	10	10	10	10	10	108000
201-009	2	2.7	300	10	10	10	10	10	10
201-009	4	1.7	10	10	10	10	10	10	10
201-010	1	0.8	10	10	1000700	1000000	700	25000000	10
201-010	2	0.6	10	10	120	120	10	5200	10
201-010	3	0.6	10	10	10	10	10	1800000	10
201-010	4	0.8	10	10	100	100	10	116000	10
201-010	5	0.7	10	10	34000	34000	10	80	10
201-011	1	1.5	10	10	30000000	18000000	12000000	10	10
201-011	2	1	10	10	9000	5300	3700	10	10
201-011	4	0.9	10	10	2412000	2400000	12000	1000000	10
230-001	1	4	10	10	10	10	10	10	10
230-001	2	6	10	10	60000	10	60000	10	10
230-001	4	0.6	10	10	10	10	10	10	10
230-002	1	2.7	10	10	55000000	18200000	36800000	110000	10
230-002	2	0.4	10	10	43200000	38000000	5200000	14000	10
230-003	1	2.4	10	10	10	10	10	5200	10
230-004	1	4.4	10	10	17600000	17600000	10	10	10
230-004	2	3	10	10	4248000	2248000	2000000	10	10
230-004	4	4.8	10	10	3600000	3000000	600000	10	10
234-001	1	1.7	10	10	10	10	10	10	10
234-001	3	2.3	10	10	10	10	10	1600	10
234-002	1	1.8	10	10	3240	2840	400	1800	10
234-002	2	2	10	10	10	10	10	3100	10
234-002	4	6.1	10	10	10	10	10	80	10
234-003	1	1.9	10	10	610000	600000	10000	4520000	10
234-003	2	0.8	10	10	10	10	10	162000	10
234-003	4	0.2	10	10	10	10	10	56000	10
234-004	1	2.8	10	10	10	10	10	49400000	116000
234-004	2	1.9	10	10	10	10	10	46000	10
234-004	4	2.8	10	10	10	10	10	50000	10
234-005	1	0.2	10	10	10	10	10		10						1+
234-006	2	0.3	10	10	10	10	10	40000	26000
234-006	4		10	10	10	10	10	1600000	10
234-007	1	2.6	10	10	12000	12000	10	10	10
238-001	1	1.3	10	10	350000	222000	128000	10	10
238-001	2	0.4	10	10	38060	4060	34000	10	10
238-002	1	0.3	10	10	276000	276000	10	10	10
238-003	1	2.5	10	10	6004000	6002000	2000	1604000	20
238-003	2	1.1	10	10	40000	40000	10	800000	10
238-003	3	1	10	10	20	20	10	164000	10
238-003	4	1	10	10	220	40	180	672000	10
238-004	1	1.5	10	10	430000	10	430000	8200000	10
238-004	2	2.2	10	10	10	10	10	4300	10
238-004	3	1	10	10	10	10	10	62000	10
238-004	4	0.05	10	10	10	10	10		10						1+
238-005	1	0.1		10				10	10	3+		3+	2+	3+
238-005	2	0.4	2400	10	1620	1600	20	1420	10
291-001	1	1.6	10	10	10	10	10	600000	10
291-001	2	1	10	10	10	10	10	620	10
291-001	4	1.3	10	10	10	10	10	132000	10
291-002	1	2.6	10	10	10	10	10	3000	10
291-002	2	0.8	10	10	10	10	10	480	10
291-002	3	1.9	10	10	10	10	10	10000	10
291-002	5	0.7	10	10	10	10	10	1520	10
291-003	1	0.5	10	10	10	10	10	10	10
291-003	2	0.2	10	10	10	10	10	10	10
291-003	3	0.63	10	10	10	10	10	10	10
291-003	4	0.2	10	10	10	10	10	10	10
291-004	1	0.3	10	10	10	10	10	1236000	84000
291-005	1	1.5	10	10	14200000	4200000	10000000	10	10
291-005	2		10	10	10	10	10	10	10

## Sheet: Registry
	# of P. aeruginosa positive cultures	# of S. aureus positive cultures	# of H. influenzae positive cultures	# of Burkholderia positive cultures	# of Achromobacter positive cultures	# of S. maltophilia positive cultures	# of cultures	# of P. aeruginosa positive quarters	# of S. aureus positive quarters	# of H. influenzae positive quarters	# of Burkholderia positive quarters	# of Achromobacter positive quarters	# of S. maltophilia positive quarters	# of quarters with culture results	P. aeruginosa chronicity classification
005-001	5	2	0	0	0	0	5	5	2	0	0	0	0	5	Chronic Pa
005-002	7	0	0	0	0	0	7	7	0	0	0	0	0	7	Chronic Pa
005-003	0	6	6	0	1	0	7	0	6	6	0	1	0	7	Not Chronic Pa
005-005	7	0	5	0	0	0	7	6	0	4	0	0	0	6	Chronic Pa
005-006	6	0	0	8	0	0	9	6	0	0	7	0	0	8	Chronic Pa
005-007	0	4	0	0	0	0	4	0	4	0	0	0	0	4	Not Chronic Pa
005-008	7	5	0	0	0	0	7	6	4	0	0	0	0	6	Chronic Pa
005-009	1	5	0	0	0	2	5	1	5	0	0	0	2	5	Not Chronic Pa
005-010	2	7	3	0	0	1	10	2	6	3	0	0	1	8	Not Chronic Pa
005-011	3	4	0	0	0	0	4	3	4	0	0	0	0	4	Chronic Pa
005-012	5	7	2	0	0	4	7	5	6	2	0	0	3	6	Chronic Pa
009-001	0	5	1	0	0	0	7	0	4	1	0	0	0	6	Not Chronic Pa
009-003	0	4	0	0	0	0	4	0	3	0	0	0	0	3
009-004	0	7	0	0	0	3	8	0	7	0	0	0	3	8	Not Chronic Pa
009-005	0	10	0	0	0	0	10	0	7	0	0	0	0	7	Not Chronic Pa
009-006	0	7	0	0	0	2	8	0	6	0	0	0	2	6	Not Chronic Pa
009-007	2	2	0	0	0	0	8	2	2	0	0	0	0	5	Not Chronic Pa
009-008	0	7	0	0	0	0	23	0	3	0	0	0	0	8	Not Chronic Pa
009-009	0	1	0	0	0	0	5	0	1	0	0	0	0	5	Not Chronic Pa
009-010	1	3	1	0	0	0	6	1	2	1	0	0	0	5	Not Chronic Pa
009-011	0	10	0	0	0	5	14	0	5	0	0	0	3	7	Not Chronic Pa
009-012	0	11	1	0	0	0	13	0	6	1	0	0	0	6	Not Chronic Pa
012-002	0	7	6	0	0	0	7	0	7	6	0	0	0	7	Not Chronic Pa
012-003	0	0	0	0	0	0	0	0	0	0	0	0	0	0
012-004	3	10	6	0	0	0	10	1	6	4	0	0	0	6	Not Chronic Pa
012-005	12	0	0	0	0	0	13	7	0	0	0	0	0	7	Chronic Pa
012-006	0	0	0	0	0	0	0	0	0	0	0	0	0	0
012-007	0	6	3	0	0	0	6	0	6	3	0	0	0	6	Not Chronic Pa
012-008	0	8	0	0	0	0	8	0	6	0	0	0	0	6	Not Chronic Pa
018-001	0	11	0	0	0	0	11	0	8	0	0	0	0	8	Not Chronic Pa
018-002	2	9	1	0	0	0	12	2	6	1	0	0	0	7	Not Chronic Pa
018-003	8	9	0	0	0	0	9	6	7	0	0	0	0	7	Chronic Pa
018-004	0	0	0	0	0	1	7	0	0	0	0	0	1	7	Not Chronic Pa
018-005	12	12	0	0	0	1	12	7	7	0	0	0	1	7	Chronic Pa
019-001	1	8	1	0	0	3	10	1	7	1	0	0	2	8	Not Chronic Pa
019-002	0	7	1	15	0	0	20	0	5	1	7	0	0	8	Not Chronic Pa
019-003	0	8	5	0	0	0	8	0	7	4	0	0	0	7	Not Chronic Pa
019-004	0	8	1	0	0	0	8	0	7	1	0	0	0	7	Not Chronic Pa
019-005	0	8	3	0	0	0	8	0	7	3	0	0	0	7	Not Chronic Pa
023-001	0	5	0	0	0	0	7	0	5	0	0	0	0	7	Not Chronic Pa
023-002	9	0	0	0	0	0	9	7	0	0	0	0	0	7	Chronic Pa
023-003	0	32	0	0	19	1	33	0	8	0	0	7	1	8	Not Chronic Pa
023-004	6	3	0	0	0	7	11	5	3	0	0	0	6	8	Chronic Pa
023-005	1	6	0	0	0	0	7	1	6	0	0	0	0	7	Not Chronic Pa
023-006	0	4	0	0	0	0	8	0	4	0	0	0	0	8	Not Chronic Pa
023-007	0	4	0	0	0	0	7	0	4	0	0	0	0	7	Not Chronic Pa
023-008	0	3	2	0	0	0	7	0	3	2	0	0	0	7	Not Chronic Pa
030-001	0	3	0	0	0	0	8	0	3	0	0	0	0	8	Not Chronic Pa
030-002	0	7	0	6	0	0	7	0	7	0	6	0	0	7	Not Chronic Pa
030-003	0	7	3	0	0	0	7	0	7	3	0	0	0	7	Not Chronic Pa
030-004	5	6	0	0	0	6	6	5	6	0	0	0	6	6	Chronic Pa
030-005	0	0	2	0	0	6	9	0	0	2	0	0	5	7	Not Chronic Pa
030-006	9	3	0	0	0	1	9	7	3	0	0	0	1	7	Chronic Pa
030-007	1	8	1	0	0	0	9	1	6	1	0	0	0	6	Not Chronic Pa
030-008	1	4	0	3	0	0	9	1	4	0	2	0	0	7	Not Chronic Pa
030-009	0	8	1	0	0	0	8	0	8	1	0	0	0	8	Not Chronic Pa
030-010	0	8	2	0	0	0	8	0	7	2	0	0	0	7	Not Chronic Pa
030-011	0	8	5	0	0	0	8	0	8	5	0	0	0	8	Not Chronic Pa
030-012	0	5	0	0	0	0	5	0	5	0	0	0	0	5
030-013	3	4	0	0	0	1	4	2	3	0	0	0	1	3
039-002	5	0	0	0	0	0	5	4	0	0	0	0	0	4	Chronic Pa
039-004	0	8	0	0	0	0	8	0	7	0	0	0	0	7	Not Chronic Pa
039-005	0	7	2	0	0	2	7	0	6	2	0	0	2	6	Not Chronic Pa
039-006	8	6	0	0	0	1	8	8	6	0	0	0	1	8	Chronic Pa
039-007	3	1	0	0	0	0	3	3	1	0	0	0	0	3
039-008	5	7	0	0	0	0	7	5	6	0	0	0	0	6	Chronic Pa
039-009	1	6	0	0	0	0	7	1	6	0	0	0	0	7	Not Chronic Pa
039-010	0	8	0	0	0	0	9	0	7	0	0	0	0	8	Not Chronic Pa
039-011	6	7	0	0	0	0	7	6	7	0	0	0	0	7	Chronic Pa
039-012	0	6	0	0	0	0	7	0	6	0	0	0	0	7	Not Chronic Pa
039-013	8	1	0	0	0	0	8	8	1	0	0	0	0	8	Chronic Pa
039-014	0	6	0	0	0	0	6	0	6	0	0	0	0	6	Not Chronic Pa
039-015	0	3	0	0	0	0	4	0	3	0	0	0	0	4	Not Chronic Pa
039-016	3	1	0	0	0	2	5	3	1	0	0	0	2	5
052-001	2	10	0	0	0	2	12	2	7	0	0	0	2	7	Not Chronic Pa
052-002	6	1	0	0	0	3	7	5	1	0	0	0	3	5	Chronic Pa
052-003	1	4	0	0	0	1	4	1	4	0	0	0	1	4	Not Chronic Pa
052-004	1	0	0	0	0	0	7	1	0	0	0	0	0	5	Not Chronic Pa
052-005	2	5	0	0	0	0	6	2	4	0	0	0	0	5	Not Chronic Pa
052-006	1	5	2	0	0	0	5	1	5	2	0	0	0	5	Not Chronic Pa
052-007	0	4	0	0	0	0	4	0	4	0	0	0	0	4	Not Chronic Pa
052-008	2	3	0	4	0	0	9	2	3	0	4	0	0	8	Not Chronic Pa
052-009	2	9	0	0	0	0	9	2	8	0	0	0	0	8	Not Chronic Pa
052-010	0	3	0	0	0	0	4	0	3	0	0	0	0	3
052-011	0	1	0	0	0	2	7	0	1	0	0	0	2	6	Not Chronic Pa
054-001	0	8	0	0	0	0	8	0	7	0	0	0	0	7	Not Chronic Pa
054-002	10	9	0	0	0	0	11	6	6	0	0	0	0	6	Chronic Pa
054-003	8	2	0	0	0	0	8	7	2	0	0	0	0	7	Chronic Pa
054-004	2	3	0	0	0	0	8	2	3	0	0	0	0	6	Not Chronic Pa
054-005	0	9	0	1	1	0	9	0	8	0	1	1	0	8	Not Chronic Pa
054-006	1	5	0	0	0	0	7	1	4	0	0	0	0	6	Not Chronic Pa
054-007	0	3	0	9	0	0	9	0	3	0	7	0	0	7	Not Chronic Pa
054-008	0	7	0	0	0	0	8	0	6	0	0	0	0	7	Not Chronic Pa
063-001	10	4	0	0	0	0	10	7	4	0	0	0	0	7	Chronic Pa
063-002	0	5	0	0	0	0	8	0	5	0	0	0	0	8	Not Chronic Pa
063-003	0	7	0	0	0	0	7	0	6	0	0	0	0	6	Not Chronic Pa
063-004	6	0	0	0	0	0	6	6	0	0	0	0	0	6	Chronic Pa
063-005	1	3	1	0	0	11	13	1	2	1	0	0	6	7	Not Chronic Pa
063-006	0	8	4	0	0	0	8	0	7	3	0	0	0	7	Not Chronic Pa
065-001	4	5	0	0	0	0	5	3	4	0	0	0	0	4
065-002	4	4	0	0	0	0	4	3	3	0	0	0	0	3
065-003	8	6	0	0	0	2	9	6	4	0	0	0	1	6	Chronic Pa
065-005	0	3	0	0	0	0	3	0	3	0	0	0	0	3
065-007	7	7	0	0	0	0	7	5	5	0	0	0	0	5
065-008	0	3	0	0	0	0	3	0	3	0	0	0	0	3
065-009	5	6	0	0	0	0	6	5	5	0	0	0	0	5	Chronic Pa
065-010	13	2	0	0	0	0	13	8	1	0	0	0	0	8	Chronic Pa
065-011	0	6	0	0	0	0	6	0	5	0	0	0	0	5	Not Chronic Pa
065-012	4	0	0	0	0	0	4	2	0	0	0	0	0	2
065-013	4	0	0	0	0	0	4	4	0	0	0	0	0	4
070-001	4	4	0	0	0	0	6	4	4	0	0	0	0	6	Chronic Pa
070-002	8	8	0	0	0	0	8	8	8	0	0	0	0	8	Chronic Pa
070-003	0	6	0	0	0	0	8	0	5	0	0	0	0	7	Not Chronic Pa
070-004	0	3	0	0	0	0	5	0	3	0	0	0	0	5	Not Chronic Pa
070-005	1	4	0	0	0	0	4	1	4	0	0	0	0	4	Not Chronic Pa
070-006	0	2	0	0	0	0	4	0	2	0	0	0	0	4	Not Chronic Pa
123-002	1	11	0	0	10	0	11	1	8	0	0	7	0	8	Not Chronic Pa
123-003	8	7	0	0	1	5	9	6	6	0	0	1	4	7	Chronic Pa
123-004	3	7	0	0	0	0	7	3	7	0	0	0	0	7	Chronic Pa
123-005	6	6	0	0	2	0	13	5	4	0	0	1	0	8	Chronic Pa
123-006	0	8	0	0	0	0	9	0	7	0	0	0	0	7	Not Chronic Pa
123-008	0	6	0	0	0	0	7	0	6	0	0	0	0	7	Not Chronic Pa
123-009	0	10	0	0	1	0	10	0	8	0	0	1	0	8	Not Chronic Pa
123-010	0	6	0	0	0	0	6	0	6	0	0	0	0	6	Not Chronic Pa
123-011	0	0	0	0	0	2	8	0	0	0	0	0	2	7	Not Chronic Pa
123-012	0	7	0	0	0	0	8	0	6	0	0	0	0	7	Not Chronic Pa
133-001	0	11	0	0	0	5	11	0	7	0	0	0	4	7	Not Chronic Pa
133-002	9	0	0	0	0	0	10	7	0	0	0	0	0	7	Chronic Pa
133-003	0	1	0	0	0	0	9	0	1	0	0	0	0	7	Not Chronic Pa
133-004	0	7	0	0	1	1	7	0	5	0	0	1	1	5	Not Chronic Pa
133-005	0	8	0	0	0	0	8	0	6	0	0	0	0	6	Not Chronic Pa
133-007	0	7	0	0	0	1	7	0	6	0	0	0	1	6	Not Chronic Pa
133-008	2	12	0	0	0	5	12	2	7	0	0	0	5	7	Not Chronic Pa
133-009	0	2	0	0	0	0	7	0	2	0	0	0	0	7	Not Chronic Pa
133-010	6	8	0	0	0	0	8	5	7	0	0	0	0	7	Chronic Pa
133-011	0	7	0	0	0	0	7	0	6	0	0	0	0	6	Not Chronic Pa
133-012	0	6	0	0	0	0	7	0	6	0	0	0	0	7	Not Chronic Pa
133-013	0	6	0	0	0	0	8	0	5	0	0	0	0	7	Not Chronic Pa
149-001	5	5	0	0	0	0	6	5	5	0	0	0	0	5	Chronic Pa
149-002	0	7	1	0	0	1	8	0	6	1	0	0	1	6	Not Chronic Pa
149-003	1	9	0	0	0	4	12	1	5	0	0	0	2	5	Not Chronic Pa
149-004	4	4	1	0	0	0	4	3	3	1	0	0	0	3
149-005	9	2	0	0	1	3	11	6	2	0	0	1	3	8	Chronic Pa
149-006	3	5	0	0	0	0	6	3	4	0	0	0	0	4
149-007	4	3	0	0	0	0	4	4	3	0	0	0	0	4	Chronic Pa
149-008	0	6	1	0	0	0	6	0	6	1	0	0	0	6	Not Chronic Pa
149-009	0	4	2	0	0	0	4	0	4	2	0	0	0	4
160-003	0	12	0	0	0	6	13	0	8	0	0	0	5	8	Not Chronic Pa
160-004	13	0	0	0	0	12	14	8	0	0	0	0	8	8	Chronic Pa
160-006	0	7	1	0	0	0	8	0	5	1	0	0	0	6	Not Chronic Pa
160-007	8	1	1	0	0	0	9	7	1	1	0	0	0	8	Chronic Pa
160-009	0	6	3	0	0	0	9	0	6	3	0	0	0	7	Not Chronic Pa
160-010	0	18	0	0	0	3	19	0	7	0	0	0	2	7	Not Chronic Pa
160-011	1	7	1	0	0	0	25	1	3	1	0	0	0	8	Not Chronic Pa
160-012	11	12	0	0	0	0	13	8	8	0	0	0	0	8	Chronic Pa
160-013	3	7	0	0	0	2	8	3	6	0	0	0	1	6	Chronic Pa
160-014	0	8	0	0	0	0	11	0	7	0	0	0	0	7	Not Chronic Pa
160-015	5	0	0	0	0	0	5	3	0	0	0	0	0	3
160-016	0	5	1	0	0	0	5	0	5	1	0	0	0	5	Not Chronic Pa
162-001	2	9	0	0	0	0	11	1	6	0	0	0	0	8	Not Chronic Pa
162-002	0	7	1	0	0	1	11	0	6	1	0	0	1	8	Not Chronic Pa
162-003	0	0	0	0	0	13	14	0	0	0	0	0	7	7	Not Chronic Pa
162-004	12	0	0	0	2	0	13	6	0	0	0	2	0	6	Chronic Pa
162-005	0	7	0	0	0	0	7	0	6	0	0	0	0	6	Not Chronic Pa
162-007	0	5	0	0	0	0	10	0	5	0	0	0	0	8	Not Chronic Pa
162-008	11	11	0	0	0	0	13	7	6	0	0	0	0	7	Chronic Pa
162-009	0	12	0	0	0	0	12	0	7	0	0	0	0	7	Not Chronic Pa
166-001	7	7	0	0	0	0	8	6	6	0	0	0	0	7	Chronic Pa
166-002	8	0	0	0	0	0	9	8	0	0	0	0	0	8	Chronic Pa
166-003	9	3	0	0	0	0	9	8	3	0	0	0	0	8	Chronic Pa
166-005	0	7	0	0	0	0	8	0	5	0	0	0	0	6	Not Chronic Pa
166-006	6	0	0	0	0	0	6	6	0	0	0	0	0	6	Chronic Pa
166-007	8	8	0	0	0	3	8	7	7	0	0	0	3	7	Chronic Pa
166-008	0	6	0	0	0	0	7	0	6	0	0	0	0	7	Not Chronic Pa
166-009	0	5	0	0	0	0	8	0	4	0	0	0	0	7	Not Chronic Pa
166-010	0	0	0	0	0	0	0	0	0	0	0	0	0	0
184-001	4	6	0	0	5	0	10	4	6	0	0	5	0	8	Chronic Pa
184-002	2	5	0	0	0	0	8	2	5	0	0	0	0	8	Not Chronic Pa
184-003	4	8	1	0	1	1	9	4	7	1	0	1	1	8	Chronic Pa
184-004	3	7	0	0	0	7	7	3	7	0	0	0	7	7	Chronic Pa
184-005	1	8	0	0	0	3	8	1	8	0	0	0	3	8	Not Chronic Pa
184-006	8	8	0	0	0	0	8	6	6	0	0	0	0	6	Chronic Pa
184-007	0	1	0	0	0	0	6	0	1	0	0	0	0	4	Not Chronic Pa
184-008	1	6	1	0	0	2	7	1	5	1	0	0	2	6	Not Chronic Pa
195-001	11	3	0	0	0	1	11	8	2	0	0	0	1	8	Chronic Pa
195-002	1	5	0	0	0	5	12	1	3	0	0	0	4	6	Not Chronic Pa
195-003	2	2	0	0	0	0	7	1	1	0	0	0	0	6	Not Chronic Pa
195-004	0	0	0	6	3	0	12	0	0	0	5	2	0	8	Not Chronic Pa
195-005	1	7	0	0	0	4	7	1	7	0	0	0	4	7	Not Chronic Pa
195-006	0	0	0	0	0	0	0	0	0	0	0	0	0	0
195-007	5	0	0	0	0	0	6	5	0	0	0	0	0	6	Chronic Pa
195-008	1	9	0	1	0	2	11	1	6	0	1	0	2	7	Not Chronic Pa
199-001	5	5	0	0	0	1	6	4	4	0	0	0	1	4	Chronic Pa
199-002	1	1	0	0	2	5	11	1	1	0	0	2	4	7	Not Chronic Pa
199-003	0	8	0	0	0	3	8	0	6	0	0	0	3	6	Not Chronic Pa
199-004	5	6	0	2	0	0	6	5	6	0	2	0	0	6	Chronic Pa
199-005	10	0	0	0	0	0	10	6	0	0	0	0	0	6	Chronic Pa
199-006	6	0	1	0	0	2	7	6	0	1	0	0	2	7	Chronic Pa
199-007	19	0	0	0	0	0	21	8	0	0	0	0	0	8	Chronic Pa
199-008	3	6	0	0	0	5	10	3	4	0	0	0	4	6	Chronic Pa
199-009	7	0	0	0	0	0	7	5	0	0	0	0	0	5
199-010	6	1	0	0	0	0	6	6	1	0	0	0	0	6	Chronic Pa
199-011	5	4	0	0	0	1	5	4	4	0	0	0	1	4
201-001	3	8	0	0	2	8	8	2	6	0	0	2	6	6	Not Chronic Pa
201-003	13	0	0	0	0	1	13	8	0	0	0	0	1	8	Chronic Pa
201-004	9	5	0	0	0	0	12	5	3	0	0	0	0	5	Chronic Pa
201-005	11	3	1	0	0	0	11	7	2	1	0	0	0	7	Chronic Pa
201-006	0	2	0	0	0	0	4	0	2	0	0	0	0	3
201-007	0	6	0	0	0	7	7	0	4	0	0	0	4	4
201-008	10	0	0	0	0	0	10	6	0	0	0	0	0	6	Chronic Pa
201-009	0	0	0	0	0	2	3	0	0	0	0	0	2	3
201-010	8	8	0	0	0	1	8	6	6	0	0	0	1	6	Chronic Pa
201-011	7	0	0	0	0	0	7	5	0	0	0	0	0	5	Chronic Pa
230-001	2	0	0	0	0	0	9	2	0	0	0	0	0	8	Not Chronic Pa
230-002	8	3	0	0	0	0	8	7	3	0	0	0	0	7	Chronic Pa
230-003	0	8	0	0	0	0	11	0	5	0	0	0	0	7	Not Chronic Pa
230-004	3	0	0	0	0	0	9	3	0	0	0	0	0	8	Chronic Pa
234-001	5	3	0	0	0	2	18	4	3	0	0	0	1	8	Chronic Pa
234-002	9	0	0	0	0	0	9	8	0	0	0	0	0	8	Chronic Pa
234-003	6	8	0	0	0	0	8	4	6	0	0	0	0	6	Chronic Pa
234-004	1	7	0	0	0	7	7	1	7	0	0	0	7	7	Not Chronic Pa
234-005	1	2	0	0	0	0	5	1	2	0	0	0	0	5	Not Chronic Pa
234-006	2	5	0	0	0	0	7	2	5	0	0	0	0	7	Not Chronic Pa
234-007	6	0	0	0	0	0	6	6	0	0	0	0	0	6	Chronic Pa
234-009	6	6	0	0	0	0	6	6	6	0	0	0	0	6	Chronic Pa
238-001	9	0	0	0	0	0	9	7	0	0	0	0	0	7	Chronic Pa
238-002	4	4	0	0	0	0	4	4	4	0	0	0	0	4	Chronic Pa
238-003	15	15	0	0	0	0	15	8	8	0	0	0	0	8	Chronic Pa
238-004	6	11	0	0	0	0	11	4	7	0	0	0	0	7	Chronic Pa
238-005	10	1	0	0	2	0	10	7	1	0	0	2	0	7	Chronic Pa
291-001	0	11	1	0	1	8	11	0	7	1	0	1	6	7	Not Chronic Pa
291-002	0	5	0	0	0	0	8	0	5	0	0	0	0	8	Not Chronic Pa
291-003	5	1	0	0	0	0	9	5	1	0	0	0	0	8	Chronic Pa
291-004	8	12	0	0	0	5	12	4	8	0	0	0	4	8	Chronic Pa
291-005	5	0	0	0	0	0	5	4	0	0	0	0	0	4

## Sheet: 16S 
		Calculated absoltue abundance														Relative abundance
Subject ID	Visit #	Actinomyces_Adj0	Escherichia/Shigella_Adj0	Gemella_Adj0	Granulicatella_Adj0	Haemophilus_Adj0	Neisseria_Adj0	Porphyromonas_Adj0	Prevotella_Adj0	Pseudomonas_Adj0	Rothia_Adj0	Staphylococcus_Adj0	Stenotrophomonas_Adj0	Streptococcus_Adj0	Veillonella_Adj0	Streptococcus	Staphylococcus	Pseudomonas	Prevotella(collapsed)	Veillonella	Haemophilus	Gemella	Actinomyces	Neisseria	Granulicatella	Porphyromonas	Rothia	Stenotrophomonas	Escherichia/Shigella	Megasphaera	Burkholderia-Caballeronia-Paraburkholderia	Capnocytophaga	Alloprevotella	Achromobacter	Lactobacillus	Inquilinus	Fusobacterium	Selenomonas(collapsed)	Actinobacillus	Solobacterium	Abiotrophia	Oribacterium	Enterococcus	Atopobium	Stomatobaculum	Kingella	Parvimonas	Lachnoanaerobaculum	Lautropia
005-002	1	1368842	6500	1328071	911143	6500	6500	6500	654463	20758816	1927227	6500	6500	9300749	2513266	23.5462	0	52.554	1.65687	6.3627	0	3.3622	3.46542	0	2.30669	0	4.87906	0	0	0	0	0.202845	0	0	0	0	0	0	0	0	0.740475	0.0161558	0	0.088857	0.423641	0	0	0.059238	0
005-002	3	1277690	6500	26719	1312368	6500	6500	6500	4100262	910443	3388792	6500	6500	12557744	2528945	47.5672	0	3.44865	15.5313	9.57934	0	0.101209	4.83973	0	4.97109	0	12.8363	0	0	0	0	0.0398376	0	0	0	0	0	0	0	0.0129203	0	0.0204572	0	0.265943	0.0785986	0	0	0.241179	0
005-002	4	205484210	6500	15229406	34019857	6500	6500	6500	333954870	724079	47373779	356105	6500	288824551	206101458	23.6642	0.0291766	0.0593258	27.3618	16.8865	0	1.24779	16.8359	0	2.78734	0	3.88147	0	0	0	0	0.219797	0	0	0	0	0	0.14102	0	0.309272	0.313163	0.0700239	0	1.72726	1.06884	0	0	0.52907	0
005-003	1	5917729	6500	4105786	2238768	1682518	8908261	2274567	7561695	6500	6500	5818595	6500	15740222	6427165	24.6369	9.10737	0	11.8357	10.0599	2.63351	6.42645	9.26253	13.9434	3.50416	3.56019	0	0	0	1.37925	0	0.211198	1.13357	0	0	0	0	1.42235	0	0	0	0	0	0	0	0.241369	0	0	0
005-003	2	13979826	6500	20318918	7565233	9781952	21034670	18531046	28627084	6500	6500	6500	6500	38273134	22248732	20.4123	0	0	15.2678	11.866	5.21704	10.8368	7.45591	11.2185	4.03479	9.88322	0	0	0	0.674881	0	0.0724813	2.23726	0	0	0	0	0.302811	0	0	0.0273818	0	0	0	0.00644278	0.112749	0	0	0
005-005	1	2275151	6500	239797	529309	3702238	114050	6500	7772944	76480743	6500	6500	6500	6626596	2620225	6.44354	0	74.368	7.55822	2.54784	3.59997	0.233173	2.2123	0.110899	0.514687	0	0	0	0	0.213268	0	0	0.142179	0	0	0	0	0	0	0	0	0	0	0	0	0	0.0113743	0	0
005-005	2	3951590	6500	817974	1453135	261330	1292587	52735	4408624	959772	6500	41016	6500	10524683	5941448	34.0835	0.132827	3.10816	14.277	19.241	0.8463	2.64896	12.797	4.18596	4.70588	0.170778	0	0	0	1.36243	0	0.0227704	0.136622	0	0	0	0	0	0	0	0	0	0	0	0	0.29222	0	0	0
005-005	3	7286324	6500	6285682	288160	4274897	6500	6500	22033134	392657	6500	6500	6500	12286370	5883525	17.8063	0	0.569068	31.9321	8.52685	6.1955	9.10968	10.5599	0	0.417623	0	0	0	0	0	0	0	0.30748	0	0	0	0	0	0	2.40018	0	0	0	0	0	0	0	0	0
005-006	1	30750076	6500	6369929	9087260	6500	6500	21915590	44673764	67482492	46342	6500	6500	35578078	31015489	10.6521	0	20.2043	13.3754	9.28607	0	1.90716	9.20661	0	2.72074	6.56155	0.0138749	0	0	0	21.0444	0.107215	2.76615	0	0	0	0	0	0	0.398587	0	0	0	0.00378406	0	0	0	0.00504541	0
005-006	2	6117330	6500	704735	4667424	6500	6500	589205	27143845	103671117	6500	6500	6500	34618655	18739015	12.6115	0	37.7673	9.88847	6.8266	0	0.256734	2.22854	0	1.70034	0.214646	0	0	0	0	28.3965	0	0	0	0	0	0	0	0	0	0	0	0	0	0	0	0	0	0
005-007	1	9510455	6500	789262	4726500	6500	6500	6500	38746410	6500	6500	68169852	6500	32021051	22120501	17.6425	37.5591	0	21.3479	12.1876	0	0.434855	5.23992	0	2.60413	0	0	0	0	2.75075	0	0.0133289	0	0	0.194935	0	0	0	0	0	0	0	0	0	0	0	0	0	0
005-007	2	18679559	6500	2139873	6596958	6500	6500	6500	73287711	6500	6500	863043	6500	109086257	48377692	41.399	0.327531	0	27.8132	18.3597	0	0.812096	7.08902	0	2.50359	0	0	0	0	1.62419	0	0	0	0	0.0717875	0	0	0	0	0	0	0	0	0	0	0	0	0	0
005-007	4	11318472	6500	835486	7046458	29636111	6500	6500	108360972	6500	6500	141875	6500	130919097	77983958	34.6042	0.0375	0	28.6417	20.6125	7.83333	0.220833	2.99167	0	1.8625	0	0	0	0	2.59167	0	0	0	0	0.195833	0	0	0.325	0	0	0	0	0	0.00833333	0	0	0	0	0
005-008	1	39689424	6500	3485066	1017678	547242	1190491	5290003	104974398	239231027	6500	480037	6500	119970741	81298994	19.043	0.0761963	37.9732	16.6626	12.9046	0.0868638	0.553185	6.29991	0.188967	0.161536	0.839683	0	0	0	2.25084	0	0.379457	0.8153	0	0.192015	0	0	0.749771	0	0.169156	0	0	0	0	0	0	0	0	0
005-008	2	4625936	6500	6500	6202510	6500	523877	6500	35668138	27854458	6500	6500	6500	31694578	35287585	20.8689	0	18.3404	23.4852	23.2346	0	0	3.04588	0.34494	4.08396	0	0	0	0	5.52229	0	0	0.657338	0	0	0	0	0	0	0	0	0	0	0	0	0	0	0	0
005-009	1	2427270	6500	2787414	1575423	702198	1637914	1406040	8533268	205561	3241293	86942634	24667	28681581	4746003	18.5641	56.2735	0.133049	5.52315	3.07185	0.454497	1.80415	1.57105	1.06014	1.01969	0.910059	2.09792	0.0159659	0	0.424694	0	0.0244811	1.41884	0	0	0	0.498137	0	0.0883449	0.155402	0.0127728	0.319319	0	0.847259	0.50133	0	0.67802	0.252262	0.0266099
005-009	2	2955692	6500	5075800	1721305	746709	314484	654795	4983885	6500	3683411	261310	6500	35541231	4872221	50.7732	0.3733	0	7.11984	6.96032	1.06673	7.25114	4.22242	0.449263	2.45901	0.935421	5.26202	0	0	0.324467	0	0.141073	1.28919	0	0	0	1.51273	0.0390663	2.9864	0.210524	0.129136	0.98968	0	0.435155	0.715131	0.0835585	0.796519	0.399345	0.0130221
005-009	4	4934441	6500	2907847	1682760	1219308	883565	333432	12643819	6500	3446423	13291	6500	23701959	7556820	32.4491	0.0181961	0	17.31	10.3456	1.66929	3.98098	6.75548	1.20964	2.30378	0.456484	4.71832	0	0	4.10835	0	0.337814	0.81012	0	0	0	0.615501	0.215979	0	0.315662	0.119461	3.34333	0	1.15585	1.58464	0.114714	0.584647	0.459648	0.0854424
005-011	1	478741	6500	7008461	5038558	6500	1742305	2040537	13020198	53038275	6500	37279048	6500	31110346	13679449	18.6849	22.3898	31.8548	7.81994	8.21588	0	4.20929	0.287532	1.04643	3.02616	1.22555	0	0	0	0.763611	0	0.0895593	0	0	0	0	0	0	0	0.287532	0	0	0	0	0	0.0989866	0	0	0
005-011	2	948502	6500	3365527	2728648	6500	3005213	249298	3131810	3618721	6500	6500	6500	20641121	3468752	47.67	0	8.35732	7.23282	8.01098	0	7.77258	2.19054	6.94045	6.30173	0.575747	0	0	0	0.247391	0	1.72724	0.355344	0	0	0	0	0	0	0	0	0	0	0	0	0.79615	0	0	0
009-001	1	2879479	6500	877965	573031	535170	2727011	212840	5261648	6500	44001	64866036	6500	22110793	6973577	20.1925	59.2384	0	4.80516	6.36856	0.488739	0.801794	2.62966	2.49042	0.523316	0.194374	0.0401832	0	0	0.139239	0	0.903654	0	0	0.0158864	0	0	0.227082	0	0.00280348	0.143912	0	0	0	0	0.534529	0	0	0.114008
009-001	2	2037505	6500	6559146	1804309	1948574	6974157	1542786	6744913	6500	6500	1272700	6500	26475051	9121673	39.453	1.89657	0	10.0512	13.5931	2.90376	9.77441	3.03628	10.3929	2.68877	2.29905	0	0	0	0.39561	0	0.481996	0	0	0	0	0	0.0510465	0	0	1.178	0	0	0	0	0.611576	0	0	0.558566
009-001	4	1594558	6500	4333054	4011878	1032296	9685460	4436607	16663975	6500	6500	453045	6500	35652235	14919751	35.4749	0.450791	0	16.5811	14.8455	1.02716	4.3115	1.58662	9.63727	3.99192	4.41453	0	0	0	0.140872	0	3.74881	0	0	0	0	0	0.309919	0	0.00885483	0.907217	0	0	0	0	0.579589	0	0	1.55684
009-003	1	3886220	6500	5053829	3659669	3241421	16555646	3717759	9509331	6500	6500	255839922	6500	20343114	5472077	6.09075	76.5988	0	2.84711	1.63835	0.970485	1.51312	1.16354	4.95678	1.09571	1.1131	0	0	0	0.226099	0	0.499156	0.257405	0	0	0	0	0.186097	0	0.0347844	0.132181	0	0	0	0	0	0	0	0.307842
009-003	3	961344	6500	6741642	3192251	2316522	26435750	1942258	6558180	6500	6500	376710	6500	13238668	4207411	16.344	0.465074	0	8.09652	5.19433	2.8599	8.32302	1.18685	32.6367	3.94105	2.39785	0	0	0	0.622112	0	2.27101	1.2412	0	0.0301996	0	0	0.262737	1.13853	0.235557	0.75801	0	0	0	0	0.909009	0	0	7.53481
009-004	1	485151	6500	7587054	3799372	7815016	5091158	2899213	8533974	6500	6500	213150613	6500	34387239	7931920	11.1286	68.9808	0	2.7618	2.56696	2.52913	2.45536	0.157007	1.64762	1.22957	0.938257	0	0	0	0.0378329	0	0.0945823	0.128632	0	0	0	0	0.0813408	3.76816	0.0491828	0.0737742	0	0	0	0	0	0	0	0.14944
009-004	2	4174435	6500	7684869	5264398	3407702	15730553	1648726	9614229	6500	6500	7314031	6500	34194784	7524506	33.3806	7.13989	0	9.38532	7.34535	3.32657	7.5019	4.07504	15.356	5.13906	1.60947	0	0	0	0.545459	0	0.119854	0.410929	0	0	0	0	0.149206	0.760707	0.401145	1.60458	0	0	0	0	0.237262	0	0	0.594379
009-005	1	1300661	6500	558332	431439	114204	6500	6500	1770168	6500	3940051	94015577	6500	205022227	989771	65.7123	30.1332	0	0.567361	0.317234	0.036604	0.178953	0.416878	0	0.138282	0	1.26284	0	0	0	0	0.0671073	0.0935435	0	0	0	0.144382	0	0	0	0	0	0	0.0305033	0.317234	0	0	0.109812	0
009-005	2	5050621	6500	4047915	993754	1184319	6500	434847	1821242	6500	6110881	74180	6500	24923134	6779778	44.8616	0.133524	0	3.27824	12.2036	2.13177	7.28625	9.09112	0	1.78876	0.782725	10.9996	0	0	0.481146	0	0.197983	0.211796	0	0	0	0.872508	0.133524	0.294673	0.145034	0.23712	0.476541	0	0.131222	0.867904	0.0483448	0	0.879414	0.430499
009-005	4	31019131	6500	22492189	28426987	11378877	6500	7770659	54925741	6500	39280507	282884	6500	165758660	46473851	36.113	0.0616306	0	11.9664	10.125	2.47906	4.90026	6.75798	0	6.19324	1.69295	8.55784	0	0	0.63643	0	0.208789	0.578573	0	0	0	0.352175	0	2.67024	0.178603	0.266647	0.615048	0	1.13325	1.46781	0.0943325	0.222625	0.748371	0.153448
009-006	1	34321215	6500	9503878	4958833	1082469	2138455	6500	26628072	6500	6500	37475933	6500	27938952	22450471	16.2436	21.7883	0	15.4814	13.0526	0.629342	5.52551	19.9542	1.24329	2.88304	0	0	0	0	1.73406	0	0.696703	0	0	0.0577378	0	0	0.115476	0	0	0.42726	0	0	0	0	0.148194	0	0	0
009-006	2	52550855	6500	10456021	7580938	838029	3100707	6500	16496275	6500	6500	1895234	6500	71812625	32064273	35.463	0.935918	0	8.14631	15.8342	0.413841	5.16347	25.951	1.53121	3.74367	0	0	0	0	0.0986853	0	0.760832	0	0	0.257855	0	0	0.17827	0	0.105052	0.531627	0	0	0	0	0.165537	0	0	0
009-006	3	66109740	6500	209729	3516038	518153	1394078	6500	14631653	6500	6500	6500	6500	31072729	29686876	20.4875	0	0	9.64724	19.5738	0.341639	0.138283	43.5888	0.919172	2.31827	0	0	0	0	2.15287	0	0	0	0	0.244028	0	0	0	0	0.0569399	0.089477	0	0	0	0	0	0	0.00542285	0
009-007	1	10936662	6500	20550138	16423806	5342910	14899947	1655550	15044181	6500	6500	9212131	6500	60032490	20913857	31.3653	4.81308	0	7.86016	10.9269	2.79152	10.7369	5.7141	7.7848	8.58098	0.864978	0	0	0	1.8774	0	1.91344	0.442318	0	0	0	0	0	0	0	0.491465	0	0	0	0	2.14606	0	0	0.425936
009-007	3	1167852	6500	445051	1566611	41419	1724978	51977	2273170	6500	6500	35734	6500	7790826	2694669	40.8195	0.187226	0	11.9101	14.1185	0.217012	2.33182	6.11889	9.03791	8.20816	0.272329	0	0	0	1.91056	0	0.489341	0.489341	0	0	0	0	1.06378	0	0.123399	0.506361	0	0	0	0	0.659546	0	0	1.20846
009-007	4	58476153	6500	71710425	84089675	42007662	17695263	25687871	429370355	6500	6500	6500	6500	344053907	149257314	25.8469	0	0	32.2563	11.2129	3.15581	5.38721	4.393	1.32935	6.3172	1.92979	0	0	0	1.70358	0	0.734493	3.67805	0	0	0	0	0.444047	0	0	0.435669	0	0	0	0.0055855	0.508281	0	0	0.25414
009-008	1	16133284	6500	5747561	4926481	2933324	3184036	526494	43887044	307122	6500	27177124	6500	38346321	32103605	20.7277	14.6903	0.166012	23.7227	17.3533	1.58558	3.10679	8.72069	1.7211	2.66296	0.284591	0	0	0	2.314	0	0.145684	0.376067	0	0	0	0	0.708091	0.467543	0.318471	0	0	0	0	0	0.328635	0	0.01694	0
009-008	2	818538	6500	2842394	810667	380597	2179019	351926	4343421	6500	2275152	254106	6500	17185915	3284832	40.022	0.591755	0	10.1148	7.64961	0.886323	6.61927	1.90618	5.07443	1.88785	0.819554	5.2983	0	0	0.2422	0	0.488329	0.285404	0	0	0	0.785515	0.56688	6.78947	0.0798607	0.170195	2.68253	0	1.99128	0.188524	0.132228	0.153175	0.401922	0.175432
009-008	4	38850975	6500	23584887	20374010	15759575	4467029	7472820	140471076	6500	20534233	1063884	6500	187160180	68921706	31.6416	0.179862	0	23.7483	11.652	2.66434	3.9873	6.56821	0.755204	3.44446	1.26337	3.47155	0	0	0.632767	0	0.327219	0.888475	0	0.0205866	0	0.62735	0.331553	0	0.33697	0.18853	0.991408	0	1.23303	0.433402	0.0465907	0.111601	0.633851	0.0335887
009-009	1	4795325	6500	3054985	3687267	1060480	13237851	2263694	3653462	6500	1161896	30438418	6500	25701940	5113344	24.5096	29.0263	0	3.48397	4.87613	1.01128	2.91326	4.57286	12.6237	3.51621	2.15868	1.10799	0	0	0.228046	0	0.201779	0.12059	0	0	0	0.45251	0.029849	1.60826	0.392812	0.271029	0.444153	0	0.913378	0.513402	0.971882	0.432213	0.284162	0.776073
009-009	2	2453012	6500	9884978	3018713	1866615	15483837	3441510	3587370	6500	3539078	36465	6500	20650044	3481917	26.6452	0.0470516	0	4.62886	4.4928	2.40854	12.7548	3.16518	19.9791	3.89511	4.44066	4.56655	0	0	0.1526	0	0.499765	1.59721	0	0	0	0.646006	0.0432366	4.34783	0.319188	0.949935	0.225085	0	0.426008	0.227628	0.93086	0.041965	0.19838	0.222542
009-009	4	2219203	6500	3569078	2205274	1108168	1392072	503899	5567877	6500	1650986	39738	6500	15314837	4015623	32.6946	0.0848347	0	11.8865	8.57268	2.36575	7.61938	4.73762	2.97184	4.70789	1.07574	3.52458	0	0	0.323596	0	0.322722	0.460031	0	0.0682176	0	2.34476	0.194158	0	1.01977	0.488018	0.838727	0	2.22144	0.17929	0.233514	2.78818	0.246633	0.478398
009-010	1	1376950	6500	1346547	1450505	955234	5856939	345218	2260590	34326	6500	14711	6500	5783384	2150748	25.6469	0.0652372	0.15222	10.0248	9.53769	4.23607	5.97138	6.10621	25.9731	6.43239	1.5309	0	0	0	0.648023	0	0.291393	0.443613	0	0	0	0	0	0	1.38303	0.500152	0	0	0	0	0.243552	0	0	0.287044
009-010	2	3636383	6500	773386	870496	1224004	9361677	102000	497426	6500	6500	27945	6500	8174002	626673	27.1815	0.0929282	0	1.65412	2.08391	4.07025	2.57179	12.0923	31.1309	2.89471	0.339188	0	0	0	0.569185	0	0.864232	0.283431	0	0	0	0	0	0	0	10.8679	0	0	0	0	0.234644	0	0	2.69956
009-010	4	8538919	6500	7900236	10491995	10135628	12866231	615543	118452629	111075	6500	83307	6500	45378918	28601908	17.5208	0.0321647	0.0428862	45.7346	11.0432	3.91337	3.05028	3.29688	4.96766	4.05096	0.237661	0	0	0	1.585	0	0.207284	1.85662	0	0	0	0	0.586112	0	1.12576	0.210857	0	0	0.0160823	0	0	0	0	0.0857725
009-011	1	74294341	6500	9623169	6212897	3199456	17386190	6500	130867664	6500	31386910	125101203	2579406	399820370	100832463	38.9878	12.199	0	12.7614	9.83252	0.31199	0.938388	7.24469	1.69539	0.605841	0	3.06064	0.251527	0	1.02908	0	0	0	0.945644	0	0	0.316827	0.756999	0	0.205575	0.160832	1.64339	0	1.44628	3.09209	0.0205575	0.0943225	0.276921	0
009-011	2	4845849	6500	17765798	10156843	6500	49256872	6500	31602154	6500	6500	6500	6500	42043638	11489799	21.4508	0	0	16.1235	5.86214	0	9.06418	2.47237	25.1311	5.18206	0	0	0	0	0	0	0	0	0	0	0	1.06262	0.7828	0	0.159394	0.159394	2.06857	0	0	3.86441	0	0	3.55979	0
009-011	4	14026230	6500	13049435	10857274	6598990	26945125	6500	109833120	6500	11924096	1665502	6500	127523455	57819936	28.2757	0.369291	0	24.3532	12.8204	1.46319	2.89344	3.11003	5.97453	2.40738	0	2.64392	0	0	0.914245	0	0.0109789	2.83655	0	0	0	1.35041	0.623802	1.38434	0.276469	0.100806	0.752555	0	1.10588	0.461115	0.0878314	1.17375	0.972134	0
009-012	1	27311698	330686	11739371	19435347	3637551	33970522	2923569	49655584	6500	6500	473483	6500	90983881	49159554	29.4808	0.153419	0	16.0895	15.9288	1.17865	3.80382	8.8496	11.0072	6.29749	0.947302	0	0	0.10715	0.146113	0	1.42704	0.830411	0	0	0	0	0.10715	0.136372	0.263004	2.06507	0	0	0	0	0.694039	0	0	0.236217
009-012	2	12881977	6500	64501572	45644680	6723689	86063221	6555597	68627472	6500	6500	6500	6500	87285709	43581730	19.311	0	0	15.1831	9.64198	1.48754	14.2703	2.84999	19.0405	10.0984	1.45035	0	0	0	0.662632	0	0.223131	1.15284	0	0	0	0	0	0	0.39217	1.96423	0	0	0	0	2.04537	0	0	0
009-012	4	9241625	6500	16385813	15285466	1768300	16543928	713128	77088830	6500	6500	158114	6500	51922828	28744550	22.9842	0.069991	0	34.1242	12.7241	0.782757	7.25335	4.0909	7.32334	6.76627	0.315674	0	0	0	1.81405	0	0.117128	0.495651	0	0.0171407	0	0	0	0	0.83275	0	0	0	0	0	0.0899884	0	0	0
012-002	1	1531687	6500	1703443	937112	328914	4719621	434984	3105219	6500	6500	1667437	6500	19555288	4472936	47.6377	4.06197	0.00948227	7.56448	10.8963	0.801252	4.14968	3.73127	11.4973	2.28286	1.05964	0	0	0	0.366253	0	0.855775	0	0	0	0	0	0.826143	0.10549	0	0.704058	0	0	0	0	0.0616347	0	0	2.20937
012-002	2	5268366	6500	1662745	3408842	1266608	2551261	1226221	40135309	6500	6500	61870	6500	33205916	20827705	28.0219	0.0522106	0	33.8695	17.5761	1.06887	1.40316	4.44588	2.15296	2.87666	1.03479	0	0	0	4.84181	0	0.14793	0.00797662	0	0	0	0	1.75921	0.132702	0.0224796	0.0877428	0	0	0.000725147	0.00362574	0.044234	0	0.0123275	0.0790411
012-002	4	10265710	6500	10853823	12817698	5713091	12941096	2981257	156682047	6500	6500	48572	6500	84005543	62404230	21.5492	0.0124597	0	40.1924	16.008	1.46553	2.78424	2.63338	3.31967	3.28802	0.764757	0.00168375	0	0	5.8921	0	0.101361	0	0	0	0	0	1.08905	0	0.075095	0.189253	0	0	0.0313177	0.0660028	0.0424304	0	0.0117862	0.103719
012-003	1	36861404	6500	10771831	6945925	2604722	3698846	1129419	52525029	6500	6500	6500	6500	71012202	26329574	29.563	0	0	21.8666	10.9612	1.08437	4.48441	15.3457	1.53986	2.89165	0.470187	0	0	0	6.96465	0	0.246848	1.5428	0	0	0	0	0.655323	0.2204	0.487819	0.135179	0	0	0.0793441	0	0	0	0	1.28126
012-003	2	20186627	6500	12978182	5975977	2474875	924351	245997	20894799	6500	6500	3930975	6500	53602403	12073710	38.9471	2.85621	0	15.182	8.77266	1.79822	9.42984	14.6674	0.671626	4.3421	0.178739	0	0	0	1.54185	0	0	0.42428	0	0	0	0	0.207626	0.214848	0.397198	0.184155	0	0	0.0577742	0	0	0	0	0.0288871
012-004	1	8509349	58154682	761363	940507	4612963	850935	6500	30812800	6500	6500	721839110	6500	40441800	30879979	4.44904	79.4102	0	3.38975	3.39714	0.507477	0.0837583	0.936122	0.0936122	0.103466	0	0	0	6.39765	0.741507	0	0.0443426	0.061587	0	0	0	0	0	0	0.157663	0	0	0	0	0	0	0	0.0221713	0.137955
012-004	2	48995828	6500	3832523	4668387	1876247	2703218	6500	69341102	6500	6500	1209334	6500	62378536	63890205	22.003	0.426573	0	24.4589	22.5362	0.661815	1.35186	17.2825	0.953516	1.6467	0	0	0	0	4.77385	0	0.0784142	0	0	0	0	0	0.991155	0	0.705727	0.294837	0	0	0.072141	0	0.116053	0	0	0.919014
012-005	1	2363866	6500	855015	625095	6500	6500	1329225	11438523	94418110	6500	150885	6500	27231157	10712838	18.0339	0.0999239	62.5285	7.57518	7.09459	0	0.566235	1.56547	0	0.41397	0.880282	0	0	0	0	0	0.58051	0.528169	0	0	0	0	0	0	0	0.085649	0	0	0	0	0	0	0	0
012-005	2	5825297	6500	6937803	8790841	6500	945288	1928115	16254183	50854469	6500	6500	569903	43548107	15721819	28.0956	0	32.8093	10.4866	10.1431	0	4.476	3.75826	0.609863	5.67151	1.24395	0	0.367679	0	1.24395	0	0.107882	0	0	0	0	0	0	0	0.616469	0.268604	0	0	0.01321	0	0	0	0	0
012-008	1	35242821	6500	10873122	18121869	11600103	43239623	6500	94012464	6500	231791	93180123	6500	60381647	56967992	13.478	20.7991	0	20.9849	12.7161	2.58931	2.42704	7.8667	9.6517	4.04506	0	0.0517391	0	0	0.663202	0	1.13826	1.42283	0	0	0	0	0.799605	0	0.811364	0	0	0	0.0188142	0	0.0823123	0	0.0329249	0
012-008	4	9030901	6500	580314	1604398	603071	3351029	6500	29150352	72065	6500	15172	6500	15761406	13043792	20.041	0.0192911	0.0916325	37.0653	16.5855	0.766819	0.737883	11.483	4.26091	2.04003	0	0	0	0	2.49096	0	0.532915	1.02001	0	0	0	0	1.31661	0	1.02001	0	0	0	0.0120569	0.0217024	0.202556	0	0	0.031348
018-003	2	1346133	6500	1902677	589194	645331	156252	1072276	4907781	6500	964832	58303	6500	9414605	2273818	32.7559	0.202852	0	17.0755	7.91121	2.24528	6.61991	4.68355	0.543642	2.04996	3.73073	3.3569	0	0	0.962675	0	0.592326	1.40026	0	0	0	3.60844	0.19184	0	0.254434	0.170395	3.59453	0	0.284572	0.926742	0.0933117	0.610873	0.469456	0
018-003	4	11794787	6500	4058206	2831476	5962819	1228548	1088610	49185532	6500	3314898	70878	6500	53547240	28147558	28.5795	0.0378292	0	26.2515	15.023	3.1825	2.16596	6.29516	0.655706	1.51123	0.581018	1.76924	0	0	3.6413	0	0.216305	1.07377	0	0.0349192	0	0.688685	0.140647	1.3861	0.247345	0.210485	1.38901	0	0.749794	0.489839	0.0989379	0.0678985	0.92245	0.044619
018-005	1	6500	6500	6500	6500	6500	6500	6500	6500	78243171	6500	34315	6500	2379875	6500	2.02543	0.0292046	66.5899	0	0	0	0	0	0	0	0	0	0	0	0	0	0	0	0	11.4035	0	0	0	0	0	0	0	19.7406	0	0	0	0	0	0
018-005	2	6500	6500	23289	6500	6500	6500	25514	760041	11715937	6500	168520	6500	1684415	17663	8.88874	0.889288	61.8255	4.01077	0.0932095	0	0.122898	0	0	0	0.134636	0	0	0	0	0	0.0131184	0.0400456	0	0.460524	0	0	0	0	0.0255463	0	0	23.4729	0	0	0	0	0	0
018-005	4	6500	6500	6500	6500	6500	6500	6500	6500	5175095	6500	31012696	6500	52843	6500	0.118748	69.6915	11.6294	0	0	0	0	0	0	0	0	0	0	0	0	0	0	0	0	0.314683	0	0	0	0	0	0	0	18.2457	0	0	0	0	0	0
019-003	1	3520205	6500	4331717	3311844	7969811	6500	2494850	23728488	68540	6500	84218996	6500	26042392	6985579	15.8085	51.1234	0.0416056	14.4039	4.24045	4.8379	2.62948	2.13687	0	2.01038	1.51445	0	0	0	0.63407	0	0.116496	0.198043	0	0	0	0	0	0	0.128145	0	0	0	0	0	0.116496	0	0	0
019-003	2	5523805	6500	35825658	18536940	19237300	6500	13103504	70352263	6500	6500	6591289	6500	73385272	19881179	27.1667	2.44004	0	26.0439	7.35986	7.1215	13.2624	2.04487	0	6.86223	4.85082	0	0	0	1.69988	0	0.0648169	0.499718	0	0	0	0	0.186087	0	0	0	0	0	0	0	0.135906	0	0	0
019-005	1	2079846	6500	22214489	14043999	23998100	13239047	5811470	50930628	6500	31019	13440673	6500	49736384	26754167	21.9587	5.93407	0	22.4859	11.812	10.5952	9.80772	0.918254	5.84505	6.20044	2.56577	0.0136951	0	0	0.6512	0	0.210219	0	0	0	0	0	0.0876484	0	0.0602583	0.146537	0	0	0.0102713	0.00136951	0.0623125	0	0.00821704	0
019-005	4	2610335	6500	1023185	1912142	1175449	978095	131106	10215200	693685	6500	6500	6500	14975263	11250177	30.8768	0.0235996	1.43028	21.0623	23.1962	2.42361	2.10966	5.38213	2.01669	3.94256	0.270322	0	0	0	2.44864	0	0.886057	0	0	0.740169	0	0	1.11276	0	0.0357569	0.0379024	0	0	0.0379024	0.00286056	0.370442	0	0.0271753	0
023-001	1	921471	6500	15963962	15564775	12431069	3483654	13489706	108985077	6500	6500	6500	6500	129422747	18733651	38.2342	0	0	32.1965	5.53431	3.6724	4.71609	0.272222	1.02914	4.59816	3.98514	0	0	0	0.278456	0	0.500805	1.22656	0	0	0	0	0.711206	0	0.0306509	0.544963	0	0	0.0467557	0	0.122604	0	0.0109097	0.162086
023-001	2	5479517	6500	13886769	11434137	12833280	12081379	14897567	53678338	6500	6500	132202	6500	60490897	26143040	27.4167	0.0599191	0	24.329	11.849	5.81652	6.294	2.48352	5.47573	5.18238	6.75213	0	0	0	0.428172	0	0.202851	0.886928	0	0	0	0.00998652	0.756479	0	0	0.479977	0	0	0.0299596	0	0.0611674	0.00561742	0	0.127952
023-001	3	2119566	6500	16520275	7254335	6807067	12952046	8935446	68179735	6500	6500	6500	6500	75668721	27307587	30.1469	0	0	27.1632	10.8795	2.71198	6.58178	0.844449	5.16018	2.89017	3.55994	0.000438903	0	0	2.32092	0	0.311621	1.05205	0	0	0	0	0.453386	0.0952419	0.027212	0.951541	0	0	0.0307232	0.00219451	0.385356	0	0.000877805	0.241835
023-001	4	3121746	6500	24216577	15945071	18311918	7715920	12046003	143809593	6500	6500	6500	6500	183318489	55663247	36.0863	0	0	28.309	10.9573	3.60471	4.76704	0.614517	1.51888	3.13879	2.37126	0	0	0	1.85826	0	0.0544385	1.4002	0	0	0	0	3.21824	0.0902403	0.0255027	1.04806	0	0	0.0259931	0.00245218	0.073075	0	0.0568906	0.0593428
023-003	1	29313409	6500	28322261	38996833	46671648	9578169	40277430	67783968	6500	38961748	6095996	6500	221639893	71292455	34.2037	0.94074	0	10.4605	11.0019	7.20241	4.37072	4.52367	1.47811	6.01803	6.21565	6.01262	0	0	0.131298	0	1.84493	0.207098	0.230109	0	0	0.20033	0	0	0.347871	0.863586	0.231463	0	0.659195	0	0.0189502	0	1.3996	0.326213
023-003	2	4508657	6500	4539195	10151568	15888272	14832544	5649454	25363650	6500	17999729	41444	6500	56671225	14391930	30.0296	0.0219607	0	13.44	7.62616	8.41906	2.40528	2.3891	7.85964	5.37923	2.9936	9.5379	0	0	0.246192	0	0.214984	1.64821	0	0	0	0.950091	0.157193	0	0.462332	0.136388	0.638018	0	0.550175	0	0.209205	0	0.607966	0.352528
023-003	3	24498691	6500	19000976	11328278	15167496	20303671	31786894	89713760	6500	20934932	384496	6500	173591220	50902645	34.64	0.0767258	0	17.9023	10.1576	3.02666	3.79163	4.88869	4.05158	2.26055	6.34304	4.17755	0	0	0.263387	0	0.96079	0.931016	0	0	0	1.42687	0.147726	0.271403	0.143145	0	0.645871	0	0.393935	0.303468	0.296597	0	0.277129	0.0251935
023-003	4	5992059	6500	16538084	19728855	3904825	5038323	12233788	78480998	6500	8848274	6500	6500	122113176	32202326	35.4827	0	0	22.8044	9.35709	1.13463	4.8055	1.74112	1.464	5.73265	3.55479	2.57106	0	0	0.368538	0	0.361283	0.641314	0	0	0	1.78175	0.352578	0	0.359832	0.3874	0.845896	0	1.20863	0.162505	0.044979	0.858954	0.256816	0.0319206
023-004	1	2356255	2102299	4471920	3878082	6500	6500	502184	6360360	22754853	14383847	1498914	59282531	31377905	2270330	20.0498	0.957773	14.5398	4.06413	1.45069	0	2.85746	1.50559	0	2.47801	0.320884	9.19096	37.8802	1.34332	0.111028	0	0	0.747917	0	0.0329425	0	0	0	0	0.122009	0	0.0536841	0	0.0512439	0.876026	0	0	0.544161	0
023-004	2	148398	49221	23509	6500	6500	6500	4377371	1976925	16529	6726025	28284	39303	59139	172641	0.385269	0.184259	0.107684	12.879	1.1247	0	0.15315	0.966762	0	0	28.5171	43.8178	0.256048	0.320659	0.26562	0	0	0	0	0.0646103	0	0	0	0	0	0	0	0	0	0.0717892	0	0	9.9117	0
023-004	3	3266175	479015	26612	267894	6500	6500	8769529	4641127	6500	23617231	120641	1687199	13016799	4029051	20.3387	0.188501	0	7.25176	6.29539	0	0.0415812	5.1034	0	0.418584	13.7024	36.9019	2.63625	0.748461	0.158009	0	0	0.515607	0	0	0	0	0	0	3.06592	0	0	0	0.0388091	0.163553	0	0	2.17331	0
023-004	4	7319513	48817	1482819	173911	6500	6500	994648	27613693	146451	12921274	51868	254764	43941485	14039490	35.679	0.0421152	0.118913	22.4214	11.3996	0	1.204	5.94319	0	0.14121	0.80762	10.4916	0.20686	0.0396378	1.19533	0	0	2.81057	0	0	0	0.127584	0	0	2.45011	0	0.759312	0	0.0334444	0.829917	0	0	3.09051	0
023-005	1	7263034	6500	14729676	11296993	9642688	28527214	3308610	24210115	6500	6500	645815	6500	44001327	14882381	25.1436	0.369037	0	13.8344	8.50422	5.51011	8.41696	4.15031	16.3013	6.45542	1.89063	0	0	0	0.241783	0	0.578098	2.4051	0	0	0	0	0.234511	0.819881	0.283595	0.40176	0	0	0	0	0.472659	0	0	0.205425
023-005	2	10303624	6500	41092486	24133295	29050240	82471692	19820292	90310743	6500	6500	518536	6500	70148827	37926364	15.0212	0.111036	0	19.3385	8.12128	6.22061	8.79925	2.20634	17.6599	5.16773	4.24417	0	0	0	0.826889	0	0.46635	6.81628	0	0	0	0.00522521	0.0901348	1.21486	0.774637	0.350089	0	0	0.00522521	0	0.331801	0	0	0.101892
023-006	1	8414552	6500	4185052	1748749	6472733	16416572	4166995	37018196	6500	5122626	70839	6500	36075066	15599841	22.6213	0.0444204	0.00174198	23.2127	9.78208	4.05881	2.62429	5.27645	10.2942	1.09658	2.61297	3.21221	0	0	0.516497	0	0.112358	0.447688	0	0	0	1.92663	0.389332	0.402397	0.493851	0.0261297	1.22984	0	0.938055	1.31519	0	0.699404	0.360589	0.0418075
023-006	2	7106270	6500	4642506	1798375	3450690	4944771	5127348	24011810	28401	4817982	117660	6500	29044826	14733897	22.8115	0.0924089	0.0223056	18.8586	11.5718	2.71013	3.64617	5.58118	3.88356	1.41242	4.02696	3.78399	0	0	1.19893	0	0.0860359	1.59565	0	0	0	3.02958	0.661202	0.715373	0.466028	0.0127461	2.17639	0	1.07306	2.30863	0	1.04836	0.371229	0.021509
023-006	4	13248635	6500	28326227	5577352	26981975	16596338	4213712	75963146	6500	17695005	142180	6500	136118410	24377487	28.7446	0.0300247	0	16.0414	5.14787	5.69787	5.98174	2.79776	3.5047	1.17779	0.889823	3.73671	0	0	0.421711	0	0.410793	2.23002	0	0	0	5.18608	0.573199	5.07008	0.601859	0.270222	1.52853	0	1.35384	1.09044	0.0436723	1.48076	0.462653	0.0996274
023-007	1	5685189	6500	3246542	1243902	30898786	673246	8230700	28770046	6500	6500	40366976	6500	25544877	11331906	15.6855	24.7867	0	17.6658	6.95819	18.9729	1.99349	3.49091	0.413397	0.7638	5.05394	0	0	0	0.423896	0	0.0288721	0.715242	0	0.165359	0	0	0.081367	0.951469	0.240164	0	0	0	0.0144361	0	0	0.0157484	0	0.129925
023-007	4	12715827	6500	4703237	3030576	1362410	251799	849820	62540468	161871	58453	99307554	6500	47351619	20651978	18.0387	37.8314	0.061665	23.8249	7.86742	0.519013	1.79171	4.84412	0.0959233	1.1545	0.323741	0.0222679	0	0	0.685166	0	0.0359712	0.0787941	0	0	0	0	0	2.13258	0.131894	0.0907845	0	0	0	0.0119904	0.152449	0	0	0.0342583
030-002	1	781190	6500	3722142	1345748	6500	6500	113240	27408949	6500	1458988	672874	6500	22311518	17540677	9.10674	0.274642	0	11.1873	7.15946	0	1.51924	0.318853	0	0.549285	0.0462203	0.595505	0	0	0.0308135	58.8921	0.120575	0	0	0.14536	0	0.354356	0.228422	0	0.0147369	0	0.0174164	0	0	0.0703353	0	8.72425	0.0596175	0
030-002	2	1070200	6500	2528567	1419517	272946	6500	291541	3296932	6500	464871	143114	6500	12169661	2508976	39.0138	0.458799	0	10.5694	8.04335	0.875017	8.10615	3.43088	0	4.55073	0.934629	1.4903	0	0	0.161804	0.53012	0.197997	0	0	0.353413	0	4.17922	0.872888	0	0.403445	0	1.00595	0	0.164997	0.872888	0.0436444	5.12982	0.195868	0
030-002	3	159318	6500	649636	260926	165295	6500	42869	1742394	6500	86769	113151	6500	3814553	509486	35.3199	1.04769	0	16.1333	4.71747	1.53051	6.01515	1.47516	0	2.41598	0.396939	0.80342	0	0	0.0458007	1.78432	0.572508	0.131677	0	0.122135	0	7.22314	2.0553	0	0.551516	0	0.068701	0	0	0	0.0343505	11.3986	0.248087	0
030-002	4	753858	6500	3816695	1446365	386689	6500	434096	4957241	6500	6500	1853504	6500	11453802	3699572	38.1793	6.17835	0	16.5241	12.3319	1.28896	12.7223	2.51286	0	4.82122	1.44699	0	0	0	0.594906	0	1.16502	0.480263	0	0.0805602	0	0	0.145628	0	0	0.316044	0	0	0	0	0.0805602	0	0	0
030-004	1	363271	6500	1168857	684496	1787763	5462515	850995	1861762	159772	2921302	74038265	30196876	18896803	1079721	12.9875	50.8854	0.109809	1.27956	0.742076	1.2287	0.803338	0.249671	3.75431	0.470444	0.584876	2.00777	20.7539	0	0.100562	0	0.424209	1.0715	0	0	0	0.827612	0	0	0.105185	0	0.273944	0	0.0728206	0.09825	0	0.256606	0.107497	0
030-004	2	925195	6500	2533842	623873	558815	12135736	194490	1075856	241057	1816149	1393613	45198	15433155	1588103	35.9328	3.24473	0.561251	2.5049	3.69756	1.30108	5.89952	2.15412	28.2555	1.45256	0.452828	4.22852	0.105235	0	0.170608	0	1.39516	1.40472	0	0.130746	0	0.449639	0.283815	0	0.0972623	0	2.31357	0	0.285409	0.323676	0.172202	0.204091	0.240764	0
030-004	4	1529944	6500	8373994	1652622	3771187	29643397	2320277	4697175	6500	8397586	24772	6500	39575646	4163995	33.8253	0.0211723	0	4.01468	3.55897	3.22324	7.15726	1.30764	25.3362	1.4125	1.98314	7.17742	0	0	0.150223	0	0.229871	2.6284	0	0	0	2.68586	0.034279	0	0.0836812	0	1.17557	0	0.219789	0.0675499	0	0.874115	0.160305	0
030-006	1	31240317	6500	27315334	37702181	10913369	83605344	5919386	115962527	115595557	6500	6500	6500	116361407	91710595	16.9747	0	16.863	16.9165	13.3786	1.59203	3.98473	4.5573	12.1963	5.49995	0.863514	0	0	0	1.99237	0	0.158272	1.29643	0	0	0	0	0	0	0.388698	1.13816	0	0	0.00931012	0	0.0721534	0	0	1.79685
030-006	2	6113306	6500	16721081	2575657	936132	28378772	7706282	66527455	21944802	6500	6500	6500	45461893	18433013	19.755	0	9.5359	28.9089	8.00989	0.406787	7.26598	2.65648	12.3317	1.11923	3.34869	0	0	0	0.469716	0	0.195528	0.957411	0	0	0	0	0.622542	0	1.19564	1.92156	0	0	0	0	0.424767	0.00674233	0	0
039-002	1	14916831	6500	6500	3488849	6500	6500	6500	34473320	237001342	38603126	6500	6500	100950816	32972896	19.8918	0	46.6998	6.79277	6.49712	0	0	2.93928	0	0.687458	0	7.60653	0	0	0.579818	0	0.0731949	2.28626	0	0	0	2.93354	0.0243983	0	0	0	0.0660189	0	0.457827	0.0990284	0.0301391	0.856811	0.117686	0
039-002	2	15885374	6500	8596867	22079794	6500	6500	6500	95357698	65057637	81264420	6500	6500	183839201	74501854	32.0557	0	11.344	16.6273	12.9907	0	1.49902	2.7699	0	3.85001	0	14.1699	0	0	0.974248	0	0.173225	0.0911412	0	0	0	0.212285	0.0141524	0	0.00452875	0	0.182848	0	0.55364	0.235495	0.0526468	0.0758566	0.699127	0
039-002	3	4165260	6500	266650	1136754	6500	6500	164485	4840911	14712418	2949839	48699	6500	19559458	6193914	33.7232	0.0839631	25.3662	8.3464	10.6792	0	0.459742	7.18148	0	1.95992	0.283595	5.08593	0	0	1.20895	0	0.0739814	0.959997	0	0	0	0.0733943	0.0487338	0	0.015266	0	0.355228	0	0.947667	0.228403	0.119192	0.0317063	0.568365	0
039-002	4	11885930	6500	5437675	20872799	1401987	800504	1999048	23172588	153473340	40805780	6500	6500	123246591	36717020	28.2352	0	35.16	5.30873	8.41169	0.321188	1.24574	2.72301	0.183391	4.78186	0.457972	9.3484	0	0	0.407311	0	0.047621	1.32629	0	0	0	0.163127	0.0182378	0	0.00709249	0	0.0714315	0	0.458479	0.0592729	0.078524	0.00759909	0.139317	0
039-006	1	1323078	6500	1104665	558633	747644	1598194	877852	5783739	289817	109206	158947826	6500	6445278	2140026	3.54036	87.3094	0.159195	3.17698	1.17551	0.410678	0.606788	0.726761	0.877881	0.306855	0.4822	0.0599866	0	0	0.125741	0	0.0634474	0	0	0	0	0	0	0	0.178806	0	0.153427	0	0	0.328773	0	0	0.0738297	0.0438364
039-006	2	2428344	6500	2030175	489805	6500	6500	17841	8658756	6500	370597	375463	6500	4460952	6500	18.4591	1.55364	0	35.8293	0	0	8.40072	10.0483	0	2.02678	0.073823	1.53351	0	0	0	0	0	0.0503339	0	0.46475	0	0	0	0	0.0251669	0	1.76672	0	2.60226	7.68934	0	0	3.2717	0
039-006	3	802384	6500	591038	174026	168955	748635	401801	689612	6500	57197	6500	6500	4861362	829563	42.4573	0	0	6.02282	7.24509	1.47559	5.16191	7.00772	6.5383	1.51988	3.50918	0.499539	0	0	0.46234	0	0.97605	0	0	0	0	0.331255	0.465883	0	0.80068	0	3.56055	0	0.63771	2.5721	0.673138	1.27542	0.805994	0.108056
039-006	4	119248	6500	191296	99624	6500	6500	59671	362215	6500	50542	6500	6500	1255822	495628	44.0639	0.143654	0	12.7093	17.3904	0.0643968	6.71213	4.18414	0.173376	3.49559	2.09372	1.77339	0	0	0.468941	0	0.262541	0	0	0	0	0	0	0	0.049536	1.27308	0.355008	0	0.546547	1.96493	0	0.138701	1.22024	0
039-007	1	161043	6500	895517	270898	479679	56365	78221	433092	43129159	816145	6500	284702	8098760	201879	14.5166	0	77.307	0.776297	0.361859	0.859803	1.60517	0.288663	0.101032	0.485572	0.140208	1.4629	0.510315	0	0	0	0.156703	0.0701038	0	0	0	0	0.0288663	0.0556707	0	0	0.0319591	0	0	0	0	0.226806	0.0154641	0
039-007	2	207922	6500	224316	73105	16140	39812	14494	58611	1756547	745419	6500	6500	1817563	119057	31.7216	0.129246	30.6567	1.02292	2.07788	0.28169	3.91494	3.62883	0.694836	1.27589	0.252969	13.0097	0	0	0	0	1.2074	0.107153	0	0.0209887	0	0.702568	0.476112	0.169014	0	0	0.439658	0	0.181165	0.0574427	0.267329	0.151339	0.4971	0.583264
039-007	3	2885063	6500	824243	2508254	2044326	823820	451663	2753539	42291	10932959	122643	6500	32745169	4940808	45.1657	0.169162	0.0583318	3.79799	6.81491	2.81976	1.13689	3.9794	1.1363	3.45966	0.622984	15.0799	0	0	0	0	2.25744	0.205328	0	0.0221661	0	0.296909	0.27416	0	0.0180829	0	0.149329	0	0.897727	0.155746	0.75598	0.298076	0.26891	2.5911
039-007	4	857665	6500	24661714	1316058	9384912	865764	1885405	2708245	57502	12605812	63171	6500	53920319	6500	45.3112	0.0530847	0.0483207	2.27584	0	7.88648	20.7241	0.720727	0.727533	1.10593	1.58437	10.5931	0	0	0	0	2.03491	0.0632933	0	0	0	0.861605	0.00408344	0	0.0163338	0	0	0	0.180352	0	0.0891551	0.532208	0	0.897676
039-010	1	633344	6500	1189037	1196317	6500	6500	102832279	46687898	6500	19413	187860550	6500	37750708	33933657	9.06781	45.1245	0	11.2145	8.15094	0	0.285609	0.152131	0	0.287358	24.7005	0.00466301	0	0	0	0	0.292021	0	0	0	0	0	0	0	0.395773	0	0	0	0	0	0	0	0	0
039-010	2	959174	6500	6500	6500	6500	6500	46474710	29680111	6500	6500	6500	6500	72891215	7522581	46.0235	0	0	18.74	4.74975	0	0	0.605622	0	0	29.3441	0	0	0	0	0	0.118077	0	0	0	0	0	0	0	0.114268	0	0	0	0	0	0	0	0	0
039-010	4	1314758	6500	6500	6500	6500	6500	50768764	50845887	6500	6500	6500	6500	53813274	8946232	32.2235	0	0	30.4466	5.35703	0	0	0.78728	0	0	30.4005	0	0	0	0	0	0.54098	0	0	0	0	0	0	0	0.0219911	0	0	0	0	0	0	0	0	0
039-011	1	1987658	6500	6500	725927	362964	6500	6500	4269144	6500	6500	1339871586	6500	2229634	6500	0.165158	99.2497	0	0.316233	0	0.0268862	0	0.147234	0	0.0537724	0	0	0	0	0.0204847	0	0.00896206	0.0115227	0	0	0	0	0	0	0	0	0	0	0	0	0	0	0	0
039-011	3	6500	6500	6500	6500	6500	6500	6500	90773	6500	6500	6500	6500	140253	42592	44.5248	0	0	28.8168	13.5213	0	0.31077	3.25461	0	3.1529	0.384224	0	0	0	2.3675	0	0.0226014	1.96632	0	0	0	0	0	0	0.570686	0	0	0	0	0	0	0	0	0
039-014	1	22504253	6500	50036929	8243316	164124423	14322762	35755383	98383977	515207	6500	278397392	6500	85462579	25080289	9.71718	31.6541	0.0585796	11.1864	2.85165	18.6611	5.68925	2.55876	1.62851	0.937273	4.06542	0	0	0	1.60039	0	0.0445205	0.906812	0	0	0	0	1.00288	0	0.332732	0	0	0	0	0	0	0	0	0
039-014	2	2941969	6500	11070825	3549327	41925626	4943431	9443517	15281327	6500	6500	1473547	6500	16403785	10471156	11.7707	1.05735	0	10.9652	7.51365	30.084	7.94395	2.11103	3.54719	2.54685	6.77626	0	0	0	5.83844	0	0.516725	1.43984	0	0	0	0.00551663	0.60683	0	0.496497	0	0	0	0.00551663	0	0	0	0	0
039-016	1	4930143	6500	16990887	8365458	5366520	6573523	11048719	25189222	385590996	6500	519940	6500	36015109	22227422	6.64485	0.0959298	71.1423	4.64746	4.101	0.990133	3.13485	0.90962	1.21283	1.54344	2.03851	0	0	0	0.563588	0	0.164451	1.36186	0	0	0	0	0.0445389	0	0.217555	0.227833	0	0	0	0	0.0188434	0	0	0.181581
039-016	3	6350695	6500	19971467	5496982	7416870	7084656	13010426	37323852	231777	6500	251092	6500	29744738	17445096	18.4697	0.155913	0.143919	23.1758	10.8323	4.60542	12.4011	3.94339	4.39914	3.41329	8.07868	0	0	0	4.79012	0	0.561286	0.997841	0	0	0	0	0.362197	0	0.532502	0.748381	0	0	0	0.00959463	0.283041	0	0	0.155913
052-001	1	7952444	6500	1723770	1537176	1549394	61087	681955	9505170	6500	4951396	25288994	6500	23034321	5711099	25.7765	28.2996	0	10.6367	6.39099	1.73385	1.92898	8.89916	0.0683595	1.72017	0.763141	5.54085	0	0	0.52699	0	0.144176	3.29244	0	0.062145	0	0.734554	0.074574	0	0.0932175	0.16282	0.145419	0	0.672409	0.142933	0	0.448687	0.195135	0.0298296
052-001	2	5934690	6500	3137394	699324	635556	155169	344348	23968326	6500	8047542	1045798	6500	66956569	14526387	49.0524	0.766152	0	17.5592	10.642	0.465609	2.29846	4.34776	0.113677	0.512325	0.25227	5.89564	0	0	0.613545	0	0.327016	0.208667	0	0.619774	0	0.422007	0.0327016	0	0.109005	0.0981049	0.049831	0	2.59589	0.0529455	0.0264727	0.274071	0.323902	0.133921
052-001	3	7271270	6500	2011691	2498064	4489489	266154	622827	13823789	6500	1763101	694432	6500	27089601	4985319	36.1195	0.925909	0	18.4317	6.64709	5.98599	2.68225	9.69503	0.354872	3.33075	0.830436	2.3508	0	0	1.81219	0	0.171131	3.20826	0	0.450345	0	0.909697	0.140508	0	0	0.147713	0.20896	0	2.4805	0.0630483	0	0.498982	0.127898	0.0342262
052-001	4	14983199	6500	5438859	5884322	4496765	2197215	1793890	38854582	6500	9432974	10116217	6500	55508266	20151168	27.6161	5.03294	0	19.3306	10.0255	2.2372	2.7059	7.45433	1.09314	2.92752	0.892483	4.69302	0	0	1.03474	0	0.200659	5.76071	0	0	0	1.34621	0.169212	0	0.330937	0.107817	0.537586	0	2.65798	0.107817	0	0.524109	0.455226	0.0359389
052-002	1	1628225	6500	16864	6500	6500	6500	175988	8231703	276086	6500	6500	7783710	22744558	6604566	47.3845	0	0.575178	17.1494	13.7595	0.0164337	0.035134	3.39214	0	0.0102002	0.366641	0.0119002	16.2161	0	0.123536	0	0.303173	0.124103	0	0.102569	0	0	0.0470343	0	0.051001	0	0	0	0	0	0	0	0.0147336	0
052-002	2	225017	6500	229599	51473	727427	26205	28045	180139	6500	6500	6500	6500	3328294	260802	64.0057	0.0874394	0	3.4642	5.01542	13.989	4.41536	4.32725	0.503945	0.989868	0.539321	0	0	0	0.190231	0	0.170207	0.271663	0	0.228944	0	0	0.2196	0	0	0	0	0	0	0	0.29102	0	0	0
052-002	3	3121493	6500	8375677	3004437	2267527	9822330	1179944	16880263	92855	39513	164471	6500	53713384	13930156	45.1373	0.138211	0.078029	14.1851	11.706	1.90549	7.03838	2.6231	8.25406	2.52474	0.99155	0.0332038	0	0	1.44063	0	0.30257	0.712637	0	0.138626	0	0.00249029	0.377279	0.228691	0	0.351961	0.0132815	0	0.0211674	0	0.73837	0.000830096	0.0224126	0
052-002	4	1617926	6500	12973314	12249583	13691063	2311750	101681	126410557	6500	56822	690833	6500	170878100	74230203	36.3658	0.147021	0	26.9024	15.7975	2.9137	2.76095	0.344323	0.491981	2.60692	0.0216395	0.0120927	0	0	2.6572	0	1.17363	0.0941955	0	0.0120927	0	0	0.0496436	0	0	1.8349	0	0	0.022276	0	5.32268	0	0.0649185	0
052-003	1	1242213	6500	18592800	11452599	18653396	31156322	19764318	15906388	6500	6500	66554347	6500	72927002	5170839	27.2624	24.8801	0	5.94631	1.93302	6.97323	6.95058	0.464379	11.6472	4.28135	7.38853	0	0	0	0	0	1.03825	0	0	0	0	0	0	0	0	0	0	0	0	0	0.154793	0	0	0
052-003	2	1846001	6500	65119664	40125038	6500	6500	11529012	101541376	6500	6500	3669352	6500	212369382	101926	48.1018	0.83111	0	22.9992	0.0230864	0	14.7496	0.41812	0	9.08834	2.61133	0	0	0	0	0	1.0235	0	0	0	0	0	0	0	0	0	0	0	0	0	0	0	0	0
052-003	3	1373171	6500	25124508	13399738	17534341	4240232	7258191	96831212	6500	6500	1524069	6500	152572913	36019340	42.4975	0.424512	0	26.9713	10.0328	4.88399	6.99815	0.382482	1.18107	3.73235	2.02169	0	0	0	0.159718	0	0.226967	0	0	0	0	0	0.17653	0	0	0	0	0	0	0	0	0	0	0
052-003	4	3276752	6500	40437438	25474571	22255815	85862498	70319675	100361399	6500	6500	6500	6500	187383809	31955580	32.2519	0	0	17.2739	5.5001	3.8306	6.95997	0.563985	14.7784	4.38461	12.1032	0	0	0	0.728688	0	0.339389	0	0	0	0	0	0	0	0	0.134757	0	0	0.00748652	0	0.119784	0	0	0
052-004	1	6500	6500	4941058	4381113	6516290	2522832	5211801	21677894	6500	6500	90280459	6500	38734698	11697325	20.3867	47.516	0	11.4094	6.15649	3.42963	2.60056	0	1.32781	2.30585	2.74305	0	0	0	0.663903	0	0.599132	0	0	0	0	0	0.259084	0	0	0.132781	0	0	0.0421012	0	0	0	0.0356241	0.0518168
052-004	3	4514303	6500	19470671	20270535	2618734	20971786	14200332	74716096	6500	6500	1227189	6500	131101055	53864838	36.0663	0.337604	0	20.5546	14.8184	0.720422	5.35644	1.2419	5.7694	5.57649	3.90656	0	0	0	1.22683	0	1.01281	0	0	0	0	0	0.651093	0	0	0.693293	0	0	0.00602864	0	0.274303	0	0.0211002	0.102487
052-004	4	6500	6500	7753507	7171994	7194147	6690169	3549999	56949509	6500	6500	6500	6500	61130865	34497568	31.0309	0	0	28.9084	17.5115	3.65185	3.93579	0	3.39602	3.64061	1.80203	0	0	0	3.55346	0	0.610048	0	0	0.0365466	0	0	0.511653	0	0	0.503219	0	0	0	0.00562256	0.222091	0	0	0.137753
052-005	1	384514	6500	2699491	5039717	6188000	6039138	527064	13657363	6500	6500	83110	6500	31703767	7982225	40.2148	0.105421	0	17.3238	10.1251	7.84921	3.42419	0.48774	7.66038	6.39266	0.668557	0.01201	0	0	1.04287	0	0.0333611	0.449708	0	0	0	0	0.153461	2.82302	0	0	0	0	0	0	0.066055	0	0	0.0707256
052-005	2	331182	6500	2692755	1726933	1493738	1342959	385683	1217437	6500	6500	6500	6500	8488255	1818464	41.8958	0.0637355	0	6.00894	8.97545	7.37269	13.2907	1.63463	6.62849	8.52368	1.90363	0	0	0	0.172461	0	0.510821	0.192144	0	0	0	0	0.0243694	1.47435	0	0	0	0	0	0	0.476141	0	0	0.182771
052-005	3	1636757	6500	2793307	4243598	1665763	1238963	226061	6859648	6500	6500	638589	6500	36871008	12448103	51.4335	0.890804	0	9.56892	17.3646	2.32367	3.89655	2.28321	1.7283	5.91964	0.315346	0	0	0	0.657667	0	0.240202	1.78032	0	0	0	0	0.192033	0	0	0	0	0	0.00321126	0	0.297363	0	0	0.0224788
052-005	4	6014255	6500	284511	3155029	155273	187583	6500	1846655	6500	15370	6500	6500	21317622	6639740	52.6361	0.0139415	0	4.55964	16.3944	0.383391	0.702496	14.85	0.463167	7.7902	0.0216868	0.0379518	0	0	0.149484	0	0.0216868	0.126248	0	1.08279	0	0	0.183563	0.113856	0	0.0154905	0	0	0	0	0.134768	0	0	0
052-006	1	1323220	6500	16456557	8657772	4774960	9482021	10890508	19458276	6500	6500	17920310	6500	67231557	15777578	37.242	9.9267	0	10.7786	8.73977	2.64502	9.11588	0.732979	5.25243	4.79585	6.03264	0.00524806	0	0	0.955147	0	0.911413	0.754846	0	0	0	0	0.239661	0.895669	0.00437338	0.0699741	0	0	0	0.00612273	0.0279896	0	0	0.0376111
052-006	3	2301633	6500	3219593	2692159	2127692	4820973	3623585	43053221	6500	6500	108853	6500	68619192	25707368	41.7138	0.0661723	0	26.1722	15.6276	1.29343	1.9572	1.39917	2.93068	1.63657	2.20279	0	0	0	2.93	0	0.148717	0.562124	0	0	0	0	0.336319	0	0.0156903	0.0395669	0	0	0.0238766	0.00341094	0.0839092	0	0	0.061397
052-006	4	3300010	6500	15480419	7276872	4459081	19014277	11455626	35835325	6500	17430	235300	6500	48005566	20625065	27.2727	0.133678	0	20.3586	11.7174	2.53328	8.79467	1.87479	10.8023	4.13411	6.50812	0.00990205	0	0	1.18825	0	0.8458	1.17669	0	0	0	0	0.632906	0	0	0.0932443	0	0	0.00165034	0	0	0	0	0.0371327
052-007	1	1082964	6500	657416	390085	14002150	1178439	441915	8090858	95475	6500	96151912	46374	14288576	2206846	10.0979	67.9519	0.0674738	5.71792	1.55961	9.89551	0.464605	0.765345	0.832819	0.275679	0.312307	0	0.032773	0	0.167721	0	0.196638	0.250617	0	0.620759	0	0	0.113742	0	0.0134948	0	0	0	0	0	0.0424121	0	0	0.021206
052-007	2	1263158	6500	953441	1011134	4794534	1029352	242915	8577935	6500	6500	6500	6500	17386640	7521255	37.3906	0	0	18.4472	16.1747	10.3108	2.05041	2.71647	2.21366	2.17448	0.522398	0	0	0	1.91981	0	0.528928	1.34517	0	1.35823	0	0	0.156719	0	0	0.352619	0	0	0	0	0.0848896	0	0	0.176309
052-007	3	6500	6500	793812	615889	54643003	109491	6500	2785185	6500	6500	70854559	6500	9286231	1731331	6.46992	49.3659	0	1.9405	1.20626	38.0709	0.553066	0	0.0762849	0.429103	0	0	0	0	0.209784	0	0	0.657957	0	0.181177	0	0	0.0429103	0	0	0	0	0	0	0	0	0	0	0
052-007	4	1175865	6500	1093521	866253	10767234	899191	1518414	4133643	6500	6500	23998185	6500	11458919	3688988	18.0455	37.7924	0	6.50967	5.80943	16.9563	1.72208	1.85176	1.41605	1.36418	2.3912	0	0	0	0.311219	0	1.3953	0.461642	0	1.61834	0	0	0.674309	0	0	0.150423	0	0	0	0	0	0	0	0.233415
052-009	1	289365	6500	7909313	5572690	6500	6500	5215806	58458989	6500	23556732	67552288	6500	104202792	33535006	30.0824	19.5017	0	16.8766	9.68124	0	2.28334	0.083537	0	1.60878	1.50575	6.8006	0	0	0	0	0.166378	0.882011	0	0	0	0.442746	0	0	0.493564	0	3.69651	0	0.462238	1.17787	0	0	1.15838	0
052-009	2	12731894	6500	9072662	11957071	568204	6500	7471361	59374181	6500	21360324	1464932	6500	87176902	23974061	32.4078	0.544584	0	22.0722	8.91229	0.211228	3.37274	4.73305	0	4.44501	2.77746	7.94064	0	0	0.284198	0	0.373298	0.157461	0	0.00844912	0	1.21898	0.0614482	0	0.0998533	0.490817	0.906361	0	0.55841	0.291879	0.105998	0	6.34913	0.0168982
052-010	1	1278231	6500	1362544	452155	393332	287842	293332	2445874	6500	6500	59019	6500	14440930	2306855	57.519	0.235077	0	9.74204	9.18832	1.56666	5.42708	5.09126	1.14649	1.80096	1.16836	0	0	0	0.249916	0	0.060136	0.0695079	0	0	0	0.00468593	0.358473	3.88073	0	0.0562311	0	0	0.00312395	0	0.0749748	0	0	0.476402
052-010	4	2151563	6500	20457274	10818226	5741374	18073361	10210630	35280055	6500	20912	68543	6500	63852160	14187303	33.4305	0.0358865	0	18.4712	7.42791	3.00595	10.7106	1.12647	9.46249	5.66399	5.34588	0.0109484	0	0	0.207412	0	0.118	0.00973195	0	0	0	0	0.363123	1.40018	0.0200721	0.386845	0	0	0	0.00121649	0.139288	0	0	0.0900205
054-002	1	3930331	6500	1967328	2950991	255104	6500	112419	23482541	69223988	11105672	106151375	6500	20196455	8390328	7.85854	41.304	26.9354	9.13718	3.26472	0.0992623	0.765497	1.52931	0	1.14825	0.0437427	4.32127	0	0	0	0	0.368448	0.0100945	0	0	0	0	0	0	0	0.0134593	2.34276	0	0.0647728	0.190954	0	0	0.0580432	0
054-002	2	2720216	6500	699644	75002	6500	6500	144407	3918007	43574951	16553019	9314781	6500	26177882	10163309	21.6871	7.71685	36.0998	3.24588	8.41981	0	0.579621	2.25357	0	0.0621354	0.119634	13.7134	0	0	0	0	3.21991	0.0148383	0	0.0231849	0	0	0	0	0.0361684	0	0.0287492	0	0	0.0695546	0.177132	0	0.0853203	0
054-002	3	478137	6500	161232	6500	6500	6500	6500	1514101	84268882	3632359	44870756	6500	32670848	3643479	18.9396	26.012	48.8515	0.87774	2.11216	0	0.093468	0.277181	0	0	0	2.10572	0	0	0	0	0.096691	0	0	0.175118	0	0.0569403	0	0	0	0	0.0880963	0	0.113881	0.0913193	0	0	0	0
054-004	1	2529765	6500	8900241	2473883	2547889	5325344	753643	4299845	21437303	6500	92129	1813879	16056078	4132201	20.852	0.119648	27.8407	5.58421	5.36649	3.30895	11.5588	3.28541	6.91603	3.21284	0.978758	0	2.35569	0	0.796344	0	1.31809	0.745346	0	0.27264	0	0	0.0470745	1.17098	0.172607	0.568817	0	0	0	0.00392288	0.353059	0	0	0.835573
054-004	2	2529508	6500	6232291	5611244	2507687	1453586	511944	10332879	2506009	6500	6500	6500	35322468	7883940	44.0251	0	3.12343	12.8787	9.82636	3.12552	7.76778	3.15272	1.81172	6.99372	0.638075	0	0	0	1.69247	0	0.665272	1.19456	0	0.269874	0	0	0.341004	0	0.399582	0	0	0	0	0	0.433054	0	0	0.512552
054-004	3	10310778	6500	2310214	2665946	504295	1124440	286221	13555982	89955	6500	6500	6500	25282874	9589774	35.4847	0	0.126253	19.0259	13.4593	0.707782	3.24241	14.4713	1.57816	3.74168	0.401714	0	0	0	3.91958	0	0.206596	0.233377	0	0.154947	0	0	0.797689	0	0.183641	0	0	0	0	0	0	0	0	0
054-004	4	16958686	6500	1463931	1825458	269872	63649	282602	42828256	152758	6500	6500	6500	20232799	12938604	17.8982	0	0.135132	37.8865	11.4457	0.238733	1.29502	15.0019	0.056305	1.61483	0.249994	0	0	0	12.1596	0	0.126123	0.763496	0	0.20495	0	0	0.497737	0	0	0	0	0	0	0	0	0	0.022522	0
054-005	2	538243	6500	1800579	1013190	801754	3472321	1215200	1912807	61501	6500	2285851	6500	4598188	1704512	22.5955	11.2327	0.302215	9.39954	8.37598	3.93982	8.84805	2.64493	17.063	4.97882	5.9715	0	0	0	0	0	0.293391	1.42284	0	0	0	0	0	0	1.05885	0.915468	0	0	0	0	0	0	0	0
054-005	4	852453	6500	3196912	876203	1273167	5107086	3308028	7789134	6500	6500	38170	6500	9254844	4310615	24.2909	0.100183	0	20.4439	11.3139	3.34164	8.39085	2.23741	13.4044	2.29975	8.68249	0	0	0	0	0	0.340621	1.65413	0	0	0	0	0	0	1.00405	0.238212	0	0	0	0	0	0	0	0
054-006	1	12291404	6500	3193048	2707035	872732	2607743	1395325	5858276	109745	6500	3287114	6500	24823202	8591441	33.931	4.49318	0.150011	8.00771	11.7437	1.19294	4.3646	16.8012	3.56454	3.70026	1.90728	0	0	0	1.09294	0	4.30745	0	0	0	0	0	0	0	0	0.457176	0	0	0	0	1.52154	0	0	0
054-006	2	2333911	6500	1747638	1730065	1578305	3282811	67094	1924957	6500	6500	39937	6500	15791039	6918664	41.3045	0.104463	0	5.0351	18.0971	4.12836	4.57129	6.1048	8.58683	4.52532	0.175497	0	0	0	1.64215	0	0.513956	0	0	0.19639	0	0	0.852415	1.64633	0.142069	0.438743	0	0	0	0	0.171319	0	0	0.931807
054-007	1	26418125	6500	11212880	17063079	25113689	17142135	15429239	97292488	6500	6500	6500	6500	112010217	48382721	26.7647	0	0	23.2479	11.561	6.00088	2.6793	6.31257	4.09609	4.0772	3.6868	0	0	0	3.85051	1.79145	2.76431	0.642277	0	1.07046	0	0	0	0.229834	0.0566715	0.100749	0	0	0.0251873	0.00629683	0.465966	0	0	0.0850072
054-007	2	7587115	6500	7459258	3375981	1142556	2535386	802509	12238950	497828	6500	6500	6500	48085280	15560523	37.2754	0	0.385913	9.48756	12.0624	0.885702	5.78237	5.88148	1.96542	2.61704	0.6221	0	0	0	0.482919	3.31506	0.388022	0.0948967	0	16.5943	0	0	0	0.830873	0	0.118094	0	0	0.0105441	0	0.0927879	0	0	0.137073
054-008	1	6500	6500	15008304	3047685	330120949	10001794	3726819	7083201	6500	6500	312003220	6500	43868700	3917650	5.99299	42.6234	0	0.96765	0.535198	45.0985	2.05031	0	1.36637	0.41635	0.509128	0	0	0	0.060574	0	0.0935447	0	0	0	0	0	0	0	0	0.135716	0	0	0.00306704	0	0	0	0	0.0805097
054-008	2	1921713	6500	2681152	1314161	591042	5709006	1254727	6942270	6500	6500	143633	6500	27059168	8911860	43.6438	0.231666	0	11.1972	14.374	0.953294	4.32444	3.09954	9.20807	2.11961	2.02375	0	0	0	0.841455	0	0.88406	0	0	0	0	0	0.998562	0	0	1.72552	0	0	0	0	0.982585	0	0	1.2249
054-008	4	3616925	6500	8914822	2820509	2486832	4350383	1765966	6119496	6500	6500	6500	6500	30956341	11961978	40.4658	0	0	7.99934	15.6366	3.25076	11.6534	4.72801	5.68677	3.68694	2.30845	0	0	0	0	0	0.534935	0	0	0	0	0	0.0288042	0	0	1.28796	0	0	0	0	0.658382	0	0	0.197515
063-001	1	7154867	6500	4171747	13824528	6500	6500	6500	6511776	179168199	27918616	435145	6500	61138560	5871253	19.754	0.140596	57.8896	2.10397	1.89701	0	1.3479	2.31175	0	4.46673	0	9.02055	0	0	0	0	0.176264	0	0	0.0456212	0	0	0.0850213	0	0	0	0.025299	0	0	0	0.106588	0	0.0535012	0
063-001	2	2097415	6500	13512	10894888	6500	6500	6500	2211652	86035772	18655015	81686	6500	44213382	7844270	25.3372	0.0468112	49.3042	1.26742	4.49528	0	0.00774321	1.20196	0	6.24349	0	10.6906	0	0	0	0	0.12178	0	0	0.217514	0	0	0	0	0	0.0689849	0.0165423	0	0.204139	0	0.0506828	0	0.119668	0
063-001	3	954059	6500	939794	6252611	6500	6500	6500	2398333	66344078	7326414	140061	6500	20869127	5096674	18.7167	0.125615	59.5014	2.15097	4.57101	0	0.842864	0.855659	0	5.60772	0	6.57078	0	0	0	0	0.163998	0	0	0.022099	0	0	0.0666848	0	0	0.142287	0.0476874	0	0.17214	0	0.0236498	0	0.163998	0
063-001	4	3904573	6500	2281427	1463190	2070203	6500	6500	6744822	37872719	7027821	304532	6500	17941760	7310821	19.9353	0.338369	42.0808	7.49425	8.12313	2.30023	2.53492	4.33841	0	1.62577	0	7.80869	0	0	0.77016	0	0.870417	0	0	0.0227858	0	0	0.226719	0	0	0.0398751	0	0	0.108233	0	0.35318	0	0.32128	0
063-003	1	6500	6500	7016732	10467740	6500	6385799	9377948	73235941	6500	6500	13679759	6500	48610464	42272462	22.6372	6.37048	0	34.105	19.6857	0	3.2676	0	2.97378	4.87468	4.36718	0	0	0	0.209233	0	0.543115	0.627699	0	0	0	0	0.204781	0	0	0	0	0	0	0	0	0	0	0
063-003	2	6500	6500	16908989	15244930	7246710	12909879	8025060	174377305	6500	6500	536793	6500	216300863	117074620	36.6285	0.0909008	0	29.5291	19.8255	1.22716	2.86338	0	2.18616	2.58158	1.35897	0	0	0	1.71348	0	0.186347	0.172712	0	0	0	0	0.168167	0	0	1.31806	0	0	0.0272702	0	0	0	0	0.0818107
063-003	4	6500	6500	5067117	2412568	3399330	1889483	1890931	9127186	6500	6500	1017191	6500	33300680	13511828	45.307	1.38393	0	12.4179	18.3834	4.62494	6.89404	0	2.57072	3.28241	2.5727	0	0	0	1.11779	0	0.258255	0.173484	0	0	0	0	0.0965993	0	0	0.581567	0	0	0	0	0	0	0	0
063-004	1	6500	6500	6500	5175583	6500	6500	6447728	25464057	5154420	6424213	87004	6500	42582751	8975557	38.2628	0.0781778	4.63151	22.8807	8.06499	0	0	0	0	4.65052	5.79361	5.77248	0	0	0	0	0.741633	1.51073	0	0	0	0	0	0	0.433147	0	1.0142	0	0.25355	1.1452	0	0	1.38818	0
063-004	2	337683	6500	1250854	6570552	6500	6500	3407746	28379650	52317	9828481	6500	6500	70359368	11269579	49.3528	0	0.0366972	19.9066	7.90492	0	0.877398	0.236864	0	4.60884	2.39033	6.89408	0	0	0	0	0.607173	0.717264	0	0	0	0	0	0	0.355296	0	0.902419	0	0.510425	0.542118	0	0.0700584	0.630525	0
063-004	3	4884509	6500	7735375	6599925	3142732	6500	8682526	40960959	6500	12473010	6500	6500	58796761	23051720	32.6649	0	0	22.7561	12.8065	1.74596	4.29743	2.71362	0	3.66662	4.82363	6.92945	0	0	0.966608	0	0.330572	0.501088	0	0	0	0.0868273	0	0	0.212361	0.288727	0.545025	0	0.180977	0.363001	0.872458	0.364047	0.143317	0
063-004	4	3598684	6500	2325167	1947993	2400602	6500	2498224	19981351	6500	4273160	725505	44786092	32343785	13689200	22.618	0.507346	0	13.973	9.57287	1.67874	1.62599	2.51656	0	1.36223	1.74701	2.98822	31.3189	0	1.42274	0	0.763347	0.172219	0	0	0.110158	0.445286	0	0	0.307201	0.420461	0.353746	0	0.660947	0.401843	1.20708	0.583371	0.44994	0
063-005	1	280058	6500	5260426	2114439	3459885	9241920	2303479	11153317	6500	16337	6829919	51547042	31703753	7496224	22.3266	4.8098	0	7.85445	5.27903	2.43654	3.70453	0.197224	6.50839	1.48904	1.62217	0.0115047	36.3007	0	0.544831	0	0.220234	4.16061	0	0	0	0	0.123265	0	0.0024653	0.0476625	0.00657414	0	0.00410883	0	0	0	0	0
063-005	2	4733165	6500	11135616	5706915	8723251	25766519	1769654	46514616	6500	6500	471908	10882054	73932812	18548795	32.1599	0.205274	0	20.2333	8.06851	3.79451	4.84386	2.05887	11.2081	2.48244	0.769779	0	4.73356	0	1.03633	0	1.48594	4.05187	0	0	0	0	0.090382	0	0.0107233	0.377613	0	0	0	0	1.2125	0	0.00995734	0
063-005	3	2564384	6500	28042613	20324371	15165493	61730884	9790826	207313598	6500	6500	1906978	1099022	218875907	90245224	28.9136	0.251913	0	27.3862	11.9214	2.00337	3.70444	0.338756	8.15467	2.68486	1.29337	0	0.145181	0	1.73024	0	0.262519	6.88517	0	0	0	0	0.387813	0	0.0245283	0.135237	0	0	0.0556859	0.0145844	0	0.0159103	0.0152473	0
063-006	1	447472	6500	1006811	1348303	373267848	465135	423920	412145	6500	6500	28543977	6500	5887784	2078388	1.42045	6.88636	0	0.0994318	0.50142	90.0526	0.242898	0.107955	0.112216	0.325284	0.102273	0	0	0	0.0142045	0	0	0.119318	0	0	0	0	0	0	0	0	0	0	0	0	0	0	0	0
063-006	2	10532067	6500	19082456	13564940	22975398	6880548	1901204	89346533	6500	6500	11140654	6500	58660697	37279695	19.5862	3.71975	0	29.8319	12.4473	7.67125	6.37144	3.51655	2.29734	4.5292	0.634793	0	0	0	1.68438	0	1.31157	1.61721	0	0	0	0	0	0	0.643189	0.654945	0	0	0.00839673	0	0.460141	0	0	0.0990814
065-007	1	6500	6500	1691380	2480136	6500	6500	699881	3438307	75412228	6500	96022627	6500	15305741	4443692	7.22337	45.3168	35.59	1.62267	2.09715	0	0.798228	0	0	1.17047	0.330301	0	0	0	0	0.041943	0	0.179569	0	0	0	0	3.21257	0	0.222822	0.0694681	0	0	0	0	0	0	0	0
065-007	4	1360245	6500	9339722	9315331	6500	587251	8225259	35604641	11602419	6500	82553	6500	24476901	19045303	18.8284	0.0635021	8.92494	27.3882	14.6502	0	7.1844	1.04634	0.451731	7.16564	6.32712	0	0	0	0.779344	0	0.383899	0.619146	0	0	0	0	1.45045	0	0.243906	0.447401	0	0	0	0	0	0	0	0
065-009	1	4094195	6500	6355294	4080116	6500	2218862	2537049	7478804	52005284	15281427	24931225	6500	78966712	6769219	36.0579	11.3841	23.7467	3.41498	3.09097	0	2.90196	1.8695	1.01318	1.86307	1.15847	6.97782	0	0	0.0938605	0	0.225008	1.14433	0	0.032144	0	0.523304	0.0437158	0	0.0424301	0.226294	0.898746	0	0.772742	0.16972	0	0.465445	0.248152	0
065-009	4	2210846	6500	8915619	4412936	6952125	10239938	2204279	2736195	6500	11104576	109448	6500	43417949	2508544	40.0165	0.100874	0	2.52184	2.31202	6.40749	8.21716	2.03765	9.43773	4.06722	2.03159	10.2346	0	0	0	0	0.657696	6.34898	0	0	0	1.95089	0.0928037	0	0.100874	0.407529	0.0867513	0	0.068594	0.0504368	0.300603	0.357092	0.0827163	0.0907862
065-010	1	6500	6500	6500	6500	6500	6500	6500	6378475	319164123	178449407	462208	6500	323712253	6500	33.7614	0.0482058	33.2871	0.66524	0	0	0	0	0	0	0	18.6113	0	0	0	0	0	0	0	9.05305	0	0	0	0	0	0	0	0.214034	0	0	0	0	0	0
065-010	4	6500	6500	1483525	6500	6500	6500	6500	624012	38632851	2088909	6500	6500	15298268	3350238	24.7322	0	62.4564	1.00882	5.41622	0	2.39837	0	0	0	0	3.37707	0	0	0	0	0	0	0	0	0	0	0	0	0	0	0	0	0	0	0	0	0	0
070-002	1	9989882	6500	2432819	7103703	6500	6500	6500	54949139	91272209	24117471	117765031	6500	38672879	17364962	10.5519	32.1323	24.9037	14.9929	4.73805	0	0.663798	2.72575	0	1.93825	0	6.58048	0	0	0	0	0.0287471	0	0	0	0	0.128927	0	0	0.0191648	0	0.0618499	0	0.151576	0	0	0	0.182936	0
070-002	2	13955975	6500	5208007	9555220	6500	6500	6500	91310010	967878	20574612	1649511	6500	48669842	52339540	18.7914	0.636877	0.373698	35.2548	20.2083	0	2.01081	5.38841	0	3.68927	0.00477061	7.94387	0	0	0	0	0.166176	0.589966	0	0	0	0.145504	0	0	0.461159	0	1.93925	0	0.811004	0	0	0	0.773634	0
070-002	3	19772417	6500	28615454	18981265	17233075	6500	127605	163417528	861335	47430832	319013	6500	120867592	93445247	20.81	0.0549251	0.148298	28.136	16.0887	2.96706	4.92678	3.40426	0	3.26805	0.0219701	8.16627	0	0	0.447091	0	0.863423	4.43136	0	0	0	2.71989	0.015379	0	0.191139	0	0.383377	0	0.515198	0	0	0	0.210913	0
070-003	1	43898246	6500	8428190	11157968	21104598	24380332	580078	134441577	10799685	104635811	806751826	6500	222784024	86380419	14.281	51.7149	0.692288	8.61805	5.53721	1.35286	0.540269	2.81399	1.56284	0.715254	0.0371845	6.70742	0	0	0.456057	0	0.0524957	0.3106	0	0.0142176	0	0.374032	0.177173	0	0.11046	0	0.074369	0	0.627761	0.123584	0	0	0.145457	0
070-003	2	10235599	6500	47849953	41316934	1824537	23772486	6500	54816367	6500	74859521	1380441	6500	230806601	36817123	40.7426	0.243679	0	9.67632	6.49905	0.322072	8.44659	1.80681	4.19638	7.29337	0	13.2144	0	0	0.13884	0	0.259735	0.134118	0	0.0245568	0	2.78909	0	0	0.0406132	0	0.160564	0	0.587474	0.0963382	0.952993	0	0.161508	0
070-004	1	3917163	6500	29497278	4173685	3404119	5658741	3329242	5934675	6500	16873613	41598	6500	29988137	5513147	24.6816	0.0342372	0	4.88451	4.53757	2.80174	24.2776	3.224	4.6574	3.43513	2.74012	13.8877	0	0	0.0547795	0	1.77919	0.497581	0	0	0	2.48106	0.208847	2.92272	0.201999	0	0.251073	0	0.0833105	0	0.222542	0	0.0958641	0.0547795
070-004	2	949505	6500	2284571	774821	430116	120317	364006	1112930	6500	835301	18980	6500	5249221	1410022	35.4825	0.1283	0.0434915	7.52294	9.53116	2.90741	15.4427	6.41826	0.813291	5.23746	2.46053	5.64628	0	0	0.0837211	0	0.447962	0.294655	0	0	0	2.77476	0.235941	0.318575	0.212021	0	0.867655	0	0.599095	0.0369678	0	0	0.187013	0.0500152
070-004	3	1502813	6500	3478859	755828	2607730	767146	809588	3347288	6500	3167969	32893	6500	11255715	3787981	33.1538	0.0968861	0	9.85946	11.1575	7.68109	10.247	4.42655	2.25963	2.2263	2.38465	9.33128	0	0	0.178145	0	0.597985	0.528186	0	0.0125014	0	1.15951	0.0645907	0.307327	0.120847	0	0.348998	0	0.561523	0.0614654	0.527144	0	0.0489639	0.267739
070-006	1	9587088	6500	12151012	7227614	3052949	2793241	2229620	36356336	6500	22754828	77423331	6500	77898541	16626828	28.2696	28.0972	0	13.1938	6.03393	1.10792	4.40964	3.47919	1.01368	2.62292	0.809136	8.2578	0	0	0.454199	0	0.0320847	0.141373	0	0	0	0.233617	0.0671773	0.11731	0.268709	0.0441165	0.125331	0	0.446178	0.0902382	0	0	0.0661747	0.0270715
070-006	2	22790340	6500	14889937	9052933	1399500	5478498	2220080	57241410	6500	17465867	565642	6500	85069419	49888060	24.947	0.165878	0	16.7863	14.6299	0.410411	4.36655	6.68338	1.6066	2.65482	0.65105	5.12196	0	0	1.32157	0	0.133948	0.495296	0	0.020248	0	1.69771	0.671298	0	0.658837	0.308392	0.834839	0	1.04666	0.354339	0.0443898	0	0.249206	0.174444
123-002	1	6500	6500	158711	6500	6500	6500	6500	10894339	6500	6500	1732186	6500	31400784	4339192	44.2265	2.4397	0	15.3441	6.11154	0	0.223537	0	0	0	0	0	0	0	0	0	3.96144	0	27.3252	0	0	0	0	0	0	0	0	0.0314949	0	0	0	0	0	0
123-002	2	6500	6500	86259	6500	6500	6500	12126577	4747918	6500	6500	98231	6500	14535991	259083	43.4559	0.293664	0	14.1941	0.774539	0	0.257874	0	0	0	36.2528	0	0	0	0	0	1.74547	0	0	0	0	0	0	0	0.0247779	0	0	2.46311	0	0	0	0	0	0
123-002	4	6500	6500	63720	6500	2827530	2583881	75058	2279030	6500	6500	62671	6500	257401	1671324	2.29823	0.55956	0	20.3485	14.9225	25.2458	0.568933	0.0581117	23.0704	0	0.67016	0	0	0	0	0	3.93473	0	0.0937286	0	0	0	0	0	0	0	0	0.0871676	0	0	0	0	0	7.87883
123-003	1	120150	6500	57572	6500	5902378	19842303	6500	11101377	67967459	6500	40192741	1744681	500626	3321652	0.307243	24.667	41.7129	6.81312	2.03856	3.6224	0.035333	0.0737384	12.1776	0	0	0	1.07074	0	0.118289	0	0.0691297	1.39949	0	0	0	3.1815	0.162839	0	0.0752746	0	0.0414778	0	0.115216	0	0	1.03541	0	0.242722
123-003	2	127190	6500	48021	6500	10393226	35397708	37638	30158265	1441917	29851	314081	6500	1513299	8859161	1.13356	0.235267	1.08009	22.5905	6.63608	7.78519	0.0359705	0.0952733	26.5151	0	0.0281931	0.0223601	0	0	1.62159	0	0.326651	4.03356	0	0	0	10.7824	0.809823	0	0.33929	0	0.128327	0	0.250821	0	0	2.27392	0.0952733	0.289709
123-003	4	1846410	6500	40306	4510460	6500	6500	16917104	17961228	358917	13636944	7811733	6500	37400351	5654390	27.807	5.80798	0.266853	13.3541	4.20401	0	0.0299675	1.3728	0	3.3535	12.5778	10.139	0	0	0.0899024	0	2.10058	3.20795	0	0	0	4.31674	0.0599349	0	1.95074	0	0.168389	0	0.064216	0	0	0.569382	1.06456	0
123-004	1	2721441	6500	17723866	7328727	17639540	16052671	44930615	40484316	6500	27720372	1157571	6500	48165680	21541550	16.3829	0.393732	0	13.7702	7.32706	5.99984	6.02853	0.92566	5.46009	2.49276	15.2825	9.4287	0	0	0	0	0.813538	1.26724	0	0	0	1.98952	0.164272	0	0.453704	0.602331	0.492816	0	0	1.2177	2.30502	0.258142	0.9048	0
123-004	2	5361417	6500	18882794	4548367	1137092	6500	49878856	44493872	435983	36875946	665758	6500	43115222	16502560	15.0489	0.232376	0.152176	15.5301	5.76006	0.396891	6.59085	1.87135	0	1.58756	17.4097	12.8712	0	0	0	0	0.656001	1.51764	0	0	0	3.13811	0	0	0.660114	0.440076	1.11047	0	0.0555236	2.08727	0.0637493	0.571687	1.46212	0
123-004	4	3061869	6500	18913222	4012760	6500	6500	43940672	67722456	6500	44558752	176047957	6500	42504827	4012760	8.72468	36.1362	0	13.9009	0.823672	0	3.88219	0.628489	0	0.823672	9.0194	9.14627	0	0	0	0	0.624585	0.868564	0	0	0	3.8939	0	0	0.519186	0.134676	0.0702658	0	0	0.351329	0	4.04614	0.366944	0
123-005	1	7589435	6500	9672498	3655014	994963	6500	522469	22057294	2083063	15946674	61333	6500	97033920	33422138	43.9068	0.0277527	0.942562	9.98068	15.1231	0.45021	4.3767	3.43413	0	1.65385	0.236411	7.21569	0	0	0	0	0.879862	0.357701	2.80919	0.0740071	0	0.209687	0	0.528328	0	0.0627004	3.03223	0	2.14415	0	0.131568	0	0.0308363	0
123-005	2	11623640	6500	5326979	3418743	197135	6500	4188695	11266549	6500	7265478	6500	6500	40908625	23676137	31.4682	0	0	8.66658	18.2124	0.151643	4.09768	8.94126	0.00498824	2.6298	3.22207	5.58883	0	0.00598589	0	0	0.784485	0.640491	0	0.0791468	0	0.581962	0.050215	0.48386	0	0.00997649	6.79366	0	1.84598	0.0013302	0.0934464	0	0.375449	0
123-005	3	1943234	6500	249594	309269	241543	6500	100406	5151015	6500	3561096	6500	6500	19276522	6334100	45.8965	0	0	12.2643	15.0812	0.575101	0.594272	4.62675	0	0.736355	0.239062	8.4788	0	0	0.852503	0	0.552548	0.0958502	0	2.07149	0	0.394677	0.0507442	0.175913	0	0.15336	1.15584	0	3.05255	0.118403	0.559314	0	0.142084	0
123-005	4	4620154	6500	5030814	5095953	2352559	3062481	1175336	18499498	6500	9675513	6500	6500	51607142	10761164	41.2857	0	0	14.7996	8.60893	1.88205	4.02465	3.69612	2.44998	4.07676	0.940268	7.74041	0	0	0.92894	0	0.293031	1.18421	0.260556	0.0143495	0	0.516581	0.154068	0.987093	0.108754	0.0634398	0.803571	0	0.981051	0.652524	0	0.0339856	0.465225	0.120082
123-008	1	315500	6500	6500	6500	6500	6500	37947114	239704	6500	14996178	11066171	6500	17373321	2020903	19.6309	12.5041	0	0.270852	2.28351	0	0	0.356497	0	0	42.8781	16.9448	0	0	0	0	4.01246	0	0	0	0	0	0	0	0.547056	0	0	0	0.0139173	0	0	0	0.309392	0.0289051
123-008	4	16814464	6500	14779946	5145669	20796421	7465179	9048462	35449704	6500	16980709	356792799	6500	74540958	27327463	12.4813	59.7421	0	5.93576	4.57576	3.48219	2.47478	2.81545	1.24998	0.8616	1.51509	2.84328	0	0	0	0	0.0384406	0.377779	0	0	0	0.417545	0	0	0.0636259	0	0.163041	0	0.259806	0	0	0	0.0729047	0
123-009	1	6500	6500	6500	371155	6500	6500	6500	608926	6500	1038073	168747832	6500	7040342	434947	3.94591	94.5784	0	0.341286	0.243776	0	0	0	0	0.208022	0	0.581811	0	0	0	0	0	0	0	0	0	0	0	0	0	0	0	0	0	0	0	0	0	0
123-009	2	28337	6500	152950	478915	6500	6500	6500	76739	13729	1058506	26401	6500	5274751	546149	64.7209	0.323939	0.168448	0.941583	6.70122	0	1.87669	0.347695	0	5.87626	0.0820646	12.9878	0	0	0	0	0.136054	0	0	0.0885434	0	0	0	0	0.203002	0.118778	2.04082	0	0.386567	0.678113	0	0	1.86157	0
123-009	4	7578329	6500	3280605	1466870	6500	622631	2205011	25359846	6500	5845883	244534	6500	29667537	14211193	26.762	0.220584	0	22.8762	12.8194	0	2.95931	6.83612	0.561651	1.32321	1.98906	5.27335	0	0	3.40178	0	0.267639	1.48974	0	0.00519492	0	1.1301	0.0439571	0	1.37915	0.00349658	1.72462	0	0.742874	1.10542	0	1.16326	1.78965	0
123-010	1	2316374	6500	4978747	8405960	317856728	7746740	80126	20781805	6500	6500	55155916	6500	32709673	10857091	7.08002	11.9385	0	4.49823	2.35002	68.8002	1.07765	0.50138	1.67678	1.81947	0.0173433	0	0	0	0.0811983	0	0	0	0	0	0	0	0.0346866	0	0	0.0480883	0	0	0	0	0	0	0	0
123-010	4	955693	6500	8696959	7107277	8348578	9720131	8420765	9497293	6500	6500	6500	6500	39473711	16227942	35.5619	0	0	8.55612	14.6198	7.52124	7.8351	0.860984	8.75687	6.40295	7.58628	0	0	0	0.491991	0	0.63054	0	0	0	0	0.00282753	0.0537232	0	0	0.182376	0	0	0	0	0.0721021	0	0	0.107446
123-011	1	78287	6500	214321	6500	6500	6500	311275	444500	101199	6500	6500	6500	2943813	142777	65.4181	0.137345	2.24886	9.87778	3.17282	0	4.7627	1.73971	0	0.0638171	6.91722	0	0	0.0180353	0	0	4.12869	0.00554931	0	0	0	0	0.0277466	0	0	0.256656	0	0	0	0	0.097113	0	0	0
123-011	3	1615443	6500	12376657	6500	6500	6500	122677	36240273	6500	21784	6500	6500	78926269	21743705	49.7924	0	0	22.863	13.7175	0	7.80809	1.01914	0	0	0.0773938	0.0137428	0	0	0	0	2.73193	0	0	0	0	0	0.0195293	0	0	1.60719	0	0	0	0	0.0151894	0	0.0101263	0
123-011	4	1479299	6500	17485250	4072637	2906852	6500	11211167	10606968	6500	6500	10118434	6500	38130752	7305179	32.4517	8.61143	0	9.02721	6.21717	2.47392	14.8811	1.25898	0	3.46607	9.54142	0	0	0	0.0226668	0	7.16529	0	0	0	0	0	0.00777147	0	0	1.15536	0	0	0	0	0	0	0	0
123-012	1	3957099	6500	1149616	1496518	5409245	1438701	451779	16886580	6500	6500	114289	6500	15509730	13012845	24.1262	0.177783	0	26.268	20.2422	8.41438	1.78829	6.15549	2.23798	2.32792	0.702767	0	0	0	2.7525	0	0.156868	0.585639	0	0	0	0	0.838719	0.537533	0.223798	0.324193	0	0	0	0	0.0627471	0	0.00836628	0.309552
123-012	4	1621057	6500	8040912	18329065	31786180	43399855	2826609	48362514	160935	43891	418432	6500	30168049	8789992	13.8386	0.191941	0.0738235	22.1846	4.03211	14.5808	3.68849	0.743604	19.9082	8.40783	1.29661	0.0201337	0	0	0.151674	0	1.78653	0.0268449	0	0	0	0.010738	0.22684	3.82674	0.350326	0.804005	0	0	0	0	0.701995	0	0	0.965075
133-001	1	167543	13584255	6500	651102	435203	3364139	6500	780845	625902	200915	6500	6500	8524255	2480793	26.8904	0	1.97445	2.46323	7.82584	1.37288	0	0.528526	10.6124	2.05395	0	0.633802	0	42.8525	0.423251	0	0	0.0612317	0	0	0	0	0	0	0	0	0.437216	0	0.0923847	0.298639	0	0	0.23311	0.026856
133-001	2	123442	2337305	70735	908553	1978895	3722669	297300	3067264	41096	215718	6500	6500	7506447	2926864	29.6698	0	0.162437	12.1236	11.5686	7.82172	0.279584	0.487914	14.7141	3.59112	1.1751	0.852642	0	9.23836	0.439606	0	0.0905781	0.0634046	0	0	0	0.564603	0.141906	2.4124	0	0.256034	0.659408	0	0.408809	0.68477	0	0	0.637066	0.446852
133-001	3	87537	2885232	14531	1042045	560765	3517953	26436	1815000	1139036	252283	6500	6500	7204852	2559593	32.8239	0	5.18923	8.26879	11.661	2.55474	0.0662014	0.398804	16.0271	4.74736	0.120439	1.14935	0	13.1446	0.0510469	0	0.089332	0	0	0	0	0.378066	0	0	0	0.362911	0.324626	0	0.20658	0.827119	0.0287139	0	0.713858	0.0917248
133-002	1	125951488	6500	11696301	45230713	13639417	3058840	4600796	151537931	6500	69964692	488913	6500	429792060	145533077	39.4305	0.0448544	0	13.9026	13.3517	1.25132	1.07306	11.5552	0.280628	4.14961	0.422091	6.41878	0	0	1.47329	0	0.157565	0.601509	0	0	0	0.756774	0.30363	0	0.175967	0.10581	0.649814	0	0.866035	0.221972	0	0	0.186318	0
133-002	2	146594182	6500	8201147	35270224	8328133	6264618	878316	48656612	6500	141927465	592599	6500	393496330	98149212	40.3172	0.0607171	0	4.98531	10.0563	0.853292	0.840281	15.0199	0.641867	3.61375	0.0899914	14.5417	0	0	0.694994	0	0.554044	0.164804	0	0	0	1.22302	0.288406	0	0.0824018	0.0466221	1.13845	0	0.457547	0.143119	0	0	0.201668	0
133-002	3	54113487	6500	10843586	40009738	10526522	2928179	1122779	40796802	6500	66766203	36604098	14801290	191954232	52345389	35.1356	6.70008	0	7.46752	9.58139	1.92679	1.98483	9.90503	0.535979	7.32345	0.205515	12.221	2.70925	0	0.485453	0	0.361188	0.877367	0	0	0	0.342071	0.207564	0	0.111975	0.0532565	0.306566	0	0.340705	0.13519	0	0	0.0532565	0
133-005	1	46288817	6500	23165786	47329176	18434293	26215603	27576620	308573114	6500	45704507	6500	6500	262134656	165930019	23.3885	0	0	27.5318	14.8048	1.64476	2.06692	4.13003	2.33904	4.22285	2.46047	4.0779	0	0	2.35747	0	0.397363	3.50824	0	0.246047	0	0.629423	0	0.507353	1.45657	0.200907	0.415165	0	0.472385	0.216165	0.562666	0	0.730512	0.0311532
133-005	2	21223048	6500	19177745	6389474	10826868	29782744	28045075	26085537	6500	28945605	1292065	6500	74102614	43195606	22.9691	0.400492	0	8.08555	13.389	3.35593	5.94439	6.57836	9.23155	1.9805	8.69294	8.97207	0	0	0.32363	0	0.382577	0.367551	0	0	0	2.5353	0.310916	0	0.161237	0.0329409	1.02521	0	0.790004	0.147367	0.0710831	0	0.271618	0.315539
133-008	1	45315630	6500	28857315	14529136	52921824	28194159	24345848	174440057	6500	40472585	803784737	894255	284212399	47134284	17.383	49.1611	0	10.6691	2.88283	3.23681	1.76497	2.7716	1.72441	0.888632	1.48904	2.47539	0.0546945	0	0.0669854	0	1.37044	0.928578	0	0	0	0	0.0614545	0	0.169614	0.120451	0.0208945	0	0.146262	0.414818	0.02704	0	1.19468	0
133-008	2	24415285	6500	10076836	2984127	10659023	2352038	2920918	31774136	6500	17969636	207924	6500	69549795	22823418	31.8306	0.0951598	0	14.5419	10.4455	4.87827	4.61182	11.174	1.07645	1.36573	1.3368	8.22409	0	0	0.491025	0	0.626532	1.50581	0	0	0	0	0.965301	0	0.276344	0.184229	0.0563346	0	0.979004	0.349427	0	0	2.40183	0.0251222
133-010	1	328403	6500	6500	1927847	469147	6500	1076432	7943356	6500	4229275	30784741	6500	7987665	1205882	13.2028	50.8839	0	13.1295	1.99319	0.77545	0	0.542815	0	3.18652	1.77923	6.99054	0	0	0	0	0.0473886	0	0	0	0	0	0	0	0.100521	1.46474	0.669184	0	0.45809	1.27375	0	0	1.20195	0
133-010	2	194701	6500	3539297	1950014	1271560	6500	2662474	5886381	6500	4974552	152360	6500	9071282	1414585	26.2625	0.441103	0	17.0418	4.0954	3.68133	10.2467	0.563685	0	5.64553	7.7082	14.402	0	0	0	0	1.09166	0.58685	0	0	0	0	0	0	0.177599	0.378364	0.844562	0	0.693023	1.92464	0	0	0.67758	0
133-011	1	978307	6500	5559225	1887588	5137106	13339219	1891570	5899044	6500	13964432	48907372	6500	34743827	6317180	23.7971	33.4982	0	4.04044	4.32684	3.51857	3.80769	0.670073	9.13645	1.29287	1.2956	9.56468	0	0	0.0409136	0	0.196385	0.513692	0	0.296396	0	0.857366	0.0709168	0	0.0818271	0.0645525	0.140015	0	0.175474	0.274575	0.170019	0	0.0863731	0.0245481
133-011	2	96730	6500	888550	213054	171509	286345	227811	562521	6500	1641802	18726	6500	3199399	879001	31.8047	0.186151	0	5.59192	8.738	1.70494	8.83292	0.961574	2.84651	2.11793	2.26463	16.3209	0	0	0.0443803	0	0.0702689	9.95352	0	0.0653377	0	2.50626	0.0135607	0	0.989928	0.12821	0.0764328	0	0.449967	0	0.0825967	0	0.40682	0.0394492
133-012	1	6494992	6500	2325426	2679244	2334957	1607070	332374	5451410	144148	6500	3852679	6500	6525966	4086175	17.3668	10.2527	0.383603	14.5072	10.874	6.21374	6.18838	17.2843	4.2767	7.12995	0.884507	0	0	0	1.96557	0	0.206068	0.133152	0	0	0	0	0.722823	0	0.291665	0	0	0	0	0	0.0443839	0	0	1.27445
133-012	2	7566167	6500	2398146	2679454	5554818	3917207	1335206	22178081	6500	6500	273270	6500	13536918	8389996	19.0661	0.384888	0	31.2367	11.8169	7.82369	3.37767	10.6566	5.51719	3.77388	1.88057	0	0	0	3.24607	0	0.0169803	0.682043	0	0.00566011	0	0	0	0	0	0.0877317	0	0	0	0	0	0	0	0.232065
149-001	1	3744795	6500	6629428	2756321	3806575	1525481	4424371	4405362	117029608	14983934	194843	6500	42485369	6453594	19.7216	0.0904458	54.3249	2.04496	2.99574	1.767	3.07736	1.73832	0.708125	1.27948	2.05378	6.95551	0	0	0	0	0.555911	0.172068	0	0	0	0.880192	0	0	0.0419139	0.425757	0.0330899	0	0	0	0	0	0.0397079	0.13236
149-001	2	399381	6500	644001	325162	364435	95186	447639	495565	401045	784118	343135	6500	3475611	876308	35.6648	3.52105	4.1153	5.08521	8.99218	3.73963	6.60838	4.09822	0.976743	3.33663	4.59342	8.04617	0	0	0.146853	0	0.344934	0	0	0	0	1.93641	0.0683037	3.99235	0.0819644	0.850381	0.727434	0	0	0.105871	0	0	0.208326	1.14067
149-001	3	1862017	6500	1229320	838047	6500	6500	5093492	7697818	5730351	11734039	101287	6500	22384445	3850297	34.3621	0.155485	8.79659	11.8168	5.91054	0	1.88711	2.85836	0	1.28647	7.81896	18.0128	0	0	0.159744	0	0.741214	0.168264	0	0	0	1.23962	0	0	0.27476	0	0.447284	0	0.323749	0.191693	0	0	0.511182	0
149-001	4	3335172	6500	4474453	1777727	350958	256552	1514775	6563136	18135	6695946	6500	6500	12460092	7101308	25.4802	0.0174514	0.0370843	13.4212	14.5218	0.71769	9.15001	6.82024	0.524634	3.63535	3.09763	13.6928	0	0	0.239957	0	0.64025	1.2925	0	0	0	2.82168	0.007635	0	0.236685	0.296674	0.543176	0	0.306491	0.0545357	0.210508	0	0.491912	0
149-003	1	4140886	6500	6237350	1717316	6500	6500	6500	10649587	6500	6500	103317719	6500	37472420	11790747	20.4209	56.3039	0	5.80359	6.42548	0	3.3991	2.25661	0	0.935867	0	0	0	0	0	0	4.30256	0	0	0	0	0	0	0	0	0	0	0	0	0	0.151926	0	0	0
149-003	2	4719539	6500	45939139	17316448	6500	6500	6500	6500	6500	6500	206507	6500	95264127	6500	58.1273	0.126004	0	0	0	0	28.0307	2.87972	0	10.566	0	0	0	0	0	0	0.189006	0	0	0.0813776	0	0	0	0	0	0	0	0	0	0	0	0	0	0
149-004	1	35528656	6500	52873161	23632654	2341202	1495427	12723390	127828389	10841848	44764758	97925972	6500	134232985	58199088	19.9307	14.5399	1.60978	18.9797	8.64129	0.347617	7.85051	5.27523	0.222038	3.50893	1.88914	6.64659	0	0	2.01927	0	0.150149	0.284828	0	0.0236598	0	1.20756	0.0409497	0	0.152879	0.221128	0.422237	0	0.541446	0.535986	0.0391297	0	0.344887	0
149-004	2	544612	6500	6414322	2604667	5980210	826127	6500	28293526	328872	6500	31721688	6500	55318920	25962480	34.3596	19.7029	0.204268	17.5736	16.1258	3.71442	3.98405	0.338268	0.513122	1.61781	0	0	0	0	1.40863	0	0.0310488	0	0	0.277805	0	0	0.0866098	0	0	0.0294146	0	0	0	0	0	0	0	0
149-004	3	2359965	6500	7999625	6069204	4502631	2066864	912149	115496792	22741	6500	23925599	6500	97503954	22712769	33.6801	8.26446	0.00785512	39.8953	7.84552	1.55531	2.76326	0.815187	0.713943	2.09644	0.315077	0	0	0	1.09099	0	0.0480035	0	0	0.368318	0	0	0.0994981	0	0	0.033166	0	0	0	0	0.0733144	0	0	0
149-005	1	3507812	6500	258658	6500	6500	6500	6500	7891023	7575662	29517	6500	7421088	10621306	7147671	23.2923	0	16.6133	17.3049	15.6747	0	0.567233	7.69257	0	0	0	0.0647293	16.2743	0	0	0	0.809117	0.0647293	0	0.528055	0	0	0	0	1.04589	0	0	0	0	0	0	0	0	0
149-005	2	4710198	6500	1678587	905003	6500	71683	6500	77250826	18279271	35842	6500	62723	44990303	25638768	24.6522	0	10.016	42.3292	14.0486	0	0.919773	2.58093	0.0392786	0.495892	0	0.0196393	0.0343688	0	2.02776	0	1.07689	0.602272	0	0.0180027	0	0	0	0	0.36169	0	0	0	0	0	0	0	0	0
149-005	3	2165086	6500	932384	6500	6500	6500	6500	86687254	12327022	6500	6500	6500	56840494	31449622	27.863	0	6.04266	42.4938	15.4165	0	0.457051	1.06132	0	0	0	0	0	0	2.30922	0	3.10521	0.633366	0	0.0393714	0	0	0.0239652	0	0.162621	0	0	0	0	0.0325242	0	0	0	0
149-005	4	75853630	6500	34516621	47950057	47655416	50394484	1244039	320460032	5107107	6500	6500	6500	99905046	83099610	12.5459	0	0.641342	40.2428	10.4355	5.98449	4.33454	9.52557	6.32845	6.02149	0.156224	0	0	0	2.47081	0	0.596119	0	0	0	0	0.00137039	0	0	0.0178151	0.0411117	0	0	0	0	0.383709	0	0	0
149-007	1	291537	6500	1517894	1345190	367590	6500	6500	2023331	139359464	6500	29774806	6500	33585385	8356339	15.4061	13.6582	63.9264	0.928133	3.83318	0.168619	0.696282	0.133733	0	0.61706	0	0	0	0	0.0407012	0	0.198418	0	0	0.0436085	0	0	0.191877	0	0	0	0	0	0	0	0.0167166	0	0	0
149-007	2	1117782	6500	6902222	8886856	6217866	6500	6500	18689445	12419438	6500	91248	6500	142404773	56765727	54.7711	0.0350952	4.77671	7.18825	21.833	2.39149	2.6547	0.429916	0	3.41802	0	0	0	0	0.81095	0	0.769588	0.0864846	0	0.0914982	0	0	0.325884	0	0	0	0	0	0	0	0.0589098	0	0	0
149-007	3	1451355	6500	9103827	7341663	6670754	2685006	112275	14163029	17632588	6500	125967	6500	94572178	35721121	48.3369	0.0643829	9.01221	7.23888	18.2575	3.4095	4.65307	0.741803	1.37234	3.75241	0.0573848	0	0	0	0.284825	0	0.270828	1.55149	0	0	0	0	0.153259	0	0	0	0	0	0	0	0.170755	0	0	0.238637
149-008	1	9128815	6500	2695174	6500	6500	6500	31733499	457397090	6500	6500	335418737	6500	390974095	186140880	26.5969	22.8176	0	31.1154	12.6626	0	0.183345	0.621008	0	0	2.15874	0	0	0	0	0	1.65011	1.23019	0	0	0	0	0	0	0.857582	0	0	0	0	0	0	0	0	0
149-008	2	3061542	6500	3908933	66406305	6500	6500	15171034	201779311	6500	6500	6500	6500	166899600	82561406	30.1703	0	0	36.4755	14.9246	0	0.706615	0.553433	0	12.0042	2.74246	0	0	0	0	0	1.26169	0.312953	0	0	0	0	0	0	0	0.214126	0	0	0	0	0	0	0	0
149-009	1	9886192	6500	16580021	6197239	7894765	11781341	25229805	55739678	6500	45605	78744963	6500	50875124	21317893	17.513	27.1067	0	19.1875	7.33835	2.71765	5.70741	3.40316	4.05554	2.1333	8.68496	0.0156989	0	0	0.0610511	0	0.427358	0.33142	0	0	0	0	0	0	0.889602	0	0	0	0	0	0.12908	0	0	0
149-009	2	2164407	6500	11082992	4572715	3167300	9065267	4033745	10977245	6500	6500	28995	6500	18727494	7409129	25.1714	0.0389721	0	14.7544	9.95851	4.25712	14.8965	2.90915	12.1845	6.14612	5.4217	0	0	0	1.21043	0	0.327824	0.458495	0	0	0	0	0	0	0.774856	0.373673	0	0	0	0	0	0	0	0
149-009	4	4309704	6500	5850400	3937547	8091060	12445115	3991538	22975449	6500	6500	113768	6500	16496430	15748258	15.44	0.106483	0	21.5041	14.7397	7.57291	5.47574	4.03371	11.6481	3.68539	3.73592	0	0	0	2.36428	0	0.489099	2.60973	0	0	0	0	0.35374	0.247257	0.8284	0.514366	0	0	0	0	0.0776061	0	0	3.0483
160-003	1	4164466	6500	6959217	3491779	3865740	5310690	4715451	36223334	79660	6244487	14159628	6500	21846853	9942055	14.8114	9.59975	0.054007	24.5582	6.74038	2.62084	4.71811	2.82337	3.60047	2.36731	3.19692	4.23355	0	0	1.24816	0	1.61271	1.08764	0	0.0345045	0	3.75649	0.192025	0.0600078	0.528069	0.138018	0	0	1.08914	0.142519	0	2.36581	0.279036	0.121516
160-003	2	38340480	6500	8767579	17066728	5515090	20628557	7945618	119175433	6500	16722035	6500	6500	87127812	20062907	19.3188	0	0	26.4247	4.44854	1.22286	1.94403	8.50122	4.57396	3.7842	1.76178	3.70777	0	0	3.45105	0	0.145018	3.95469	0	0	0	2.19879	0.87599	0	2.19487	0.176374	0.299835	0	1.72258	0.87599	0	0.678059	0.772125	0.094066
160-003	3	5339440	6500	11750932	1137103	3130286	1631496	7048998	20405405	6500	4558820	114491	6500	22690019	5185918	19.1906	0.0968331	0	17.2583	4.3861	2.64751	9.9386	4.51594	1.37987	0.961729	5.96184	3.85572	0	0	1.29844	0	0.0484166	7.20306	0	0	0	5.10575	0.299302	0.138647	0.636018	0	0.0946324	0	0.880301	0.224477	0	5.22239	0.35212	0.0594203
160-003	4	10389410	6500	3297942	4724079	4363980	3479775	15623333	33549878	6500	6235785	46349	6500	26625982	15612637	13.8317	0.0240776	0	17.4285	8.11046	2.267	1.71322	5.3971	1.80768	2.45407	8.11602	3.23937	0	0	2.27997	0	0.150022	11.4091	0	0	0	5.54156	0.255593	0.340791	1.2613	0.27041	0.777893	0	2.0503	0.413024	0	2.32071	0.416728	0.0111128
160-004	1	746956	6500	5640563	6214160	2532901	3019237	5308971	48651021	58139221	6500	6500	8233966	53101342	51409638	20.1141	0	22.0224	18.4284	19.4733	0.959432	2.13658	0.282938	1.14365	2.35385	2.01097	0	3.11893	0	4.646	0	0.947974	0.11106	0	0	0	0	0.405015	0	0	0.137943	0	0	0	0	0.0819726	0	0	0.0290871
160-004	4	4092523	6500	1484252	4841458	519921	2022741	563248	90020662	14855	6500	28472	6500	103260087	49663627	37.5491	0.0103534	0.00540178	32.7348	18.0595	0.189062	0.539728	1.48819	0.735542	1.76053	0.204817	0	0	0	5.56023	0	0.125141	0.0526674	0	0.00540178	0	0	0.365971	0	0	0.0306101	0	0	0.0103534	0	0.0445647	0	0	0.0805765
160-006	1	766736	6500	1816111	2148578	2066106	1197998	973776	6178129	6500	6500	3607738	6500	13418519	5149801	34.4065	9.25061	0	15.8414	13.2046	5.29771	4.6567	1.96599	3.07179	5.50917	2.49686	0	0	0	0.530872	0	0.528669	0	0	0.845871	0	0	0.798511	0.318303	0.00991255	0.398705	0	0	0	0	0.145384	0	0	0.386589
160-006	2	288007	6500	611383	493485	864020	815177	436221	3270813	6500	6500	1515825	6500	25641014	7552175	56.3539	3.33148	0	7.1886	16.5982	1.89895	1.3437	0.632982	1.7916	1.08458	0.958727	0	0	0	0.810661	0	0.129558	0	0	1.40663	0	0	0.595965	5.09347	0	0	0	0	0	0	0.107348	0	0	0.203591
160-006	4	7088071	6500	7948836	4303826	2910049	2115496	1102442	25399196	6500	6500	2535947	6500	51255259	27266394	35.8986	1.77615	0	17.7893	19.0971	2.03817	5.56728	4.96441	1.48167	3.01435	0.772138	0	0	0	1.02256	0	0.236511	0	0	0.139124	0	0	0.180861	4.10879	0.0185499	0.132168	0	0	0	0	0.890393	0	0	0.544902
160-007	1	1225675	67904	3602330	1290184	5371240	4515644	8087417	8134950	4335698	3028537	81651675	6500	15550113	4179517	10.2905	54.0342	2.86921	5.38342	2.76586	3.5545	2.38389	0.811108	2.98829	0.853798	5.35197	2.00418	0	0.0449368	0.155032	0	0.456108	1.34586	0	0	0	2.18393	0.0202215	0	0.283102	0	0.17076	0	0.0381962	0.271867	0	0	0.164019	0
160-007	2	4949496	6500	5407855	2945148	5610620	6455865	7455708	10908935	372125	2134864	561684	6500	23703356	9686128	25.4443	0.602937	0.399456	11.7102	10.3975	6.0227	5.80504	5.31302	6.93002	3.16146	8.0033	2.29166	0	0.0108412	0.779732	0	0.371102	3.94703	0	0.0283539	0	2.09235	0.0608775	0.0692168	0.662981	0.302719	0.411131	0	0.980711	0.475345	0	0.83227	0.42781	0.16095
160-007	4	200738	6500	3903358	49396	20494	6500	6806178	12991749	6500	7066297	133475	6500	22142674	6061030	25.4513	0.15342	0	14.933	6.9667	0.0235566	4.48662	0.230733	0	0.0567773	7.82319	8.12218	0	0	0	0	1.00327	7.35991	0	0	0	0.742938	0	0	2.17928	0.234358	3.30215	0	0	4.14716	0	0.0779178	4.23293	0
160-010	1	3706752	6500	1135330	3725647	50389	53538	2476941	18896	22045	29919	109665677	6500	52129146	6755295	28.3482	59.6369	0.0119884	0.0102757	3.67357	0.027402	0.6174	2.01576	0.0291146	2.02603	1.34698	0.0162699	0	0	0	0	1.06868	0	0	0	0	0	0	0	0	0	0	0.0787806	0	0	0.929954	0	0.0102757	0
160-010	4	564485	6500	61983	88547	84119	48701	6500	765929	6500	6500	175523997	6500	8918871	203658	4.78299	94.1296	0	0.410751	0.109217	0.0451114	0.0332399	0.302721	0.0261171	0.0474856	0	0	0	0	0.0284914	0	0	0.0142457	0	0.0356142	0	0	0	0	0	0	0	0	0	0	0	0	0	0
160-011	1	1673252	310273061	4522630	4019442	2649316	2716003	1630814	8141947	6500	6500	29918474	6500	35550543	6402008	8.55609	7.2006	0	1.95955	1.5408	0.637621	1.08848	0.402708	0.653671	0.967375	0.392494	0	0	74.6746	0	0	0.561749	0.159041	0	0.248045	0	0	0.0116727	0	0	0.250963	0	0	0	0	0	0	0	0.01605
160-011	4	1692001	21175358	2686444	1917682	1251502	4285518	1800617	7318327	6500	6500	382571	6500	15057845	4785153	23.3455	0.593133	0	11.3462	7.41884	1.94031	4.16503	2.62326	6.64421	2.97315	2.79165	0	0	32.83	0.754046	0	0.144073	0.067359	0	0	0	0	0.194593	0.209561	0.278791	0.213303	0	0	0	0	0	0	0	0.366732
160-012	1	2698011	6500	154910	4247109	6500	6500	3025043	99172360	770246	18843050	11239563	6500	161149168	65643006	40.3909	2.81711	0.193056	24.8568	16.4529	0	0.038827	0.676237	0	1.06451	0.758205	4.72287	0	0	0	0	0	3.41354	0	0	0.018335	0.0852037	0	0	0.679472	0	0.48318	0	0.884393	0.428175	0	0	1.63828	0
160-012	2	6426994	6500	6305889	5708815	284455	13988991	6481913	36722861	6500	6159437	33797	6500	71084183	27307682	34.4541	0.016381	0	17.7993	13.2359	0.137874	3.05643	3.11512	6.78038	2.76703	3.14174	2.98544	0	0	0.0416351	0	2.52541	0.251176	0	0	0	3.88776	0	0	0.301001	0	0.341954	0	0.255953	0	0	0	1.91658	0
160-012	4	12231640	6500	13556027	8491837	7464452	19423335	12607438	59521657	6500	6682549	60613	6500	84248601	34340117	27.6225	0.019873	0	19.5153	11.2591	2.44736	4.4446	4.01037	6.36831	2.78421	4.13359	2.191	0	0	1.75876	0	0.341816	4.15048	0	0	0	2.24366	0.383549	0	0.855533	0.127187	0.580292	0	0.629974	0.622025	0	0	0.39746	0
160-013	1	14469874	6500	238603	1119823	2339187	4912584	6500	27186090	20493	6500	17912782	6500	5019443	8075902	5.62057	20.058	0.0229478	30.4419	9.04308	2.61933	0.267178	16.2028	5.50092	1.25393	0	0	0	0	3.18647	0	0.258982	0.0295043	0	0	0	0	4.45351	0	0.835956	0	0	0	0	0	0.0540913	0	0	0
160-013	2	7120879	6500	1613675	1984860	5132112	1900855	980708	19909158	6500	6500	6500	6500	7173626	5731868	12.5538	0	0	34.841	10.0308	8.9812	2.82393	12.4615	3.3265	3.4735	1.71624	0	0	0	4.99145	0	0.0820513	1.73675	0	0	0	0	0.526496	0.649573	1.58632	0	0	0	0	0	0	0	0	0
160-014	1	582799	6500	10814762	22206825	6407486	3055844	13195	14620547	6500	6500	6500	6500	94490343	18833191	53.5356	0.0043611	0	8.2836	10.6704	3.6303	6.12734	0.330197	1.73136	12.5818	0.00747617	0	0	0	0.0828609	0	0.218678	1.10398	0	0.104666	0	0	0.668494	0	0	0.00747617	0	0	0	0	0.0623014	0	0	0.00311507
160-014	4	941827	6500	10522177	5107768	8187322	4954447	43806	32136007	6500	6500	6500	6500	76502621	23493103	45.5373	0	0	19.1286	13.984	4.87341	6.2632	0.560611	2.94908	3.04034	0.0260749	0	0	0	0.737921	0	0.370264	0.516284	0	0.02086	0	0	0.297254	0	0	0	0	0	0	0	0.153842	0	0	0.112122
160-015	1	7649991	6500	1918238	12966370	6500	6500	6500	15957486	42215846	6500	6500	6500	31814780	17320499	23.6541	0	31.3872	11.8643	12.8777	0	1.4262	5.68773	0	9.64042	0	0	0	0	0	0	1.70089	0.203299	0	0.136568	0	0	0	0	0	0.184677	0	0	0	0	0	0	0	0
160-015	2	12211826	6500	53110308	11417823	11476421	6500	6500	56298040	167004	55668	6500	6500	55574355	23553471	20.9522	0	0.0629626	21.225	8.87993	4.32674	20.0232	4.604	0	4.30465	0	0.0209875	0	0	0.420855	0	0.742295	12.1827	0	0.0198829	0	0	0.0541257	0	0.388821	0.0408704	0	0	0	0	0	0	0	0
162-002	1	1119444	6500	3812109	14824658	6500	1188823	20277492	9714970	6500	6500	408775	6500	24385869	7597965	29.0692	0.487282	0	11.5808	9.05718	0	4.54424	1.33444	1.41714	17.6718	24.1718	0	0	0	0	0	0.263758	0	0	0	0	0	0	0	0	0.2347	0	0	0	0	0.105056	0	0	0
162-002	2	933823	6500	6445152	8651179	4780349	16390034	6682580	2631342	41129	6500	6500	6500	18643734	4242863	26.296	0	0.0580108	3.71137	5.98434	6.74243	9.09055	1.31711	23.1173	12.202	9.42543	0.00131843	0	0	0	0	0.371796	0.0764687	0	0.0514186	0	0	0.0501002	0	0	0.362567	0.00395528	0	0	0.00131843	0.148982	0	0	0.114703
162-002	3	2843130	6500	12070221	16476200	18541394	362804	22441540	53531080	6500	6500	55816	6500	39898010	21098467	21.0642	0.0294681	0	28.2618	11.1389	9.78893	6.37248	1.50103	0.191543	8.69861	11.848	0	0	0	0	0	0.497274	0.228378	0	0.0515692	0	0	0	0	0	0.0626197	0	0	0	0	0.138132	0	0	0.0184176
162-002	4	5234944	6500	14386945	27010604	38944813	2843222	50366510	128256136	6500	6500	6500	6500	99640881	59292761	22.4543	0	0	28.9028	13.3617	8.7763	3.24213	1.17971	0.640726	6.0869	11.3502	0.0027499	0	0	0.841468	0	0.353362	1.47944	0	0.0604977	0	0	0	0	0	0.225492	0	0	0.0151244	0	0.611852	0	0	0.0164994
162-003	1	26693543	6500	11382497	6158729	467480	188708	11463985	38963824	6500	6500	6500	46417773	30231810	10413227	15.1159	0	0	19.4819	5.20661	0.23374	5.69125	13.3468	0.0943538	3.07936	5.73199	0	23.2089	0	2.56685	0	2.03504	1.06577	0	0	0	0	0.975704	0	0.902794	0.679776	0	0	0	0	0.0321661	0	0	0
162-003	2	5202329	6500	6500	6500	431092	6500	43840	163193834	284959	6500	6500	42363906	65620946	26281989	21.3401	0	0.0926696	53.0712	8.54699	0.140192	0	1.69181	0	0	0.0142569	0	13.7769	0	0.439587	0	0	0	0	0	0	0	0	0	0.59166	0	0	0	0	0	0	0	0	0
162-003	3	6428932	6500	6791926	3833305	41548	6500	6500	52345500	6500	6500	6500	3678049	33456686	16271320	25.7359	0	0	40.2658	12.5164	0.0319596	5.22456	4.94533	0	2.9487	0	0	2.82927	0	2.57023	0	0.0841043	0	0	0	0	0	0	0	0.470984	0	0	0	0	0	0	0	0.00841043	0
162-005	1	200136	6500	9742234	4715078	21363714	18487177	9928801	14681193	6500	6500	749664	6500	57340778	34945853	30.7457	0.401964	0	7.87195	18.7377	11.4551	5.22372	0.107312	9.9127	2.52819	5.32375	0	0	0	0	0	0.500182	0	0	0	0	0	0	5.66933	0	0.0509276	0	0	0	0	0.181884	0	0	0.092761
162-005	2	196180	6500	13988627	3640967	23119307	15654494	12090005	23089382	6500	6500	73152	6500	65035313	21403564	32.9293	0.0370389	0	11.6908	10.8372	11.706	7.08285	0.0993316	7.92633	1.84353	6.12152	0	0	0	0	0	0.223917	0	0	0	0	0	0.0572419	5.52722	0	0	0	0	0	0	0	0	0	0.0370389
162-005	3	132066	6500	5437328	1965890	7022115	11980234	2392273	1890424	6500	6500	56600	6500	26896097	4780774	35.624	0.0749663	0	2.50387	6.33215	9.30081	7.20176	0.174921	15.8679	2.60383	3.16857	0	0	0	0	0	0.509771	0	0	0	0	0	0	11.11	0	0.364836	0	0	0	0	0	0	0	0.259883
162-009	2	216609	6500	651817	342992	425257	607036	6500	744365	6500	6500	6500	6500	8866374	2876621	57.0608	0.0725829	0	4.79047	18.5129	2.7368	4.19486	1.39402	3.90667	2.20737	0	0	0	0	0	0	0.315949	0	0	0	0	0	0.25404	0	0	1.32571	0	0	0	0	0.343701	0	0	1.84446
166-002	1	6500	6500	3889427	7632210	6500	6500	7560017	2453452	48105711	10631626	6500	6500	42964178	1687524	34.0954	0	38.1756	1.94701	1.33918	0	3.08656	0	0	6.05675	5.99946	8.43702	0	0	0	0	0	0	0	0.483395	0	0	0	0	0	0	0	0	0.102945	0	0	0	0	0
166-002	2	31834	6500	2943097	2968293	6500	6500	3963414	405309	2576666	3741659	6500	6500	31722889	1475477	63.4458	0	5.15333	0.810618	2.95095	0	5.88619	0.0636682	0	5.93659	7.92683	7.48332	0	0	0	0	0	0	0	0.00677321	0	0	0	0	0	0	0	0	0.204551	0	0	0	0	0
166-002	4	6500	6500	1546044	218294	6500	6500	1426975	1347595	16419821	8785103	6500	6500	36589714	3181391	51.8594	0	23.2722	1.90998	4.50906	0	2.19124	0	0	0.309393	2.02248	12.4513	0	0	0	0	0	0	0	0.588023	0	0	0	0	0	0	0	0	0.306757	0	0	0	0	0
166-004	1	8354842	6500	6133005	3121589	6500	6500	7940379	20591996	186529385	2591706	6500	6500	13897630	645303	5.25679	0	70.5548	7.78893	0.244086	0	2.31981	3.16022	0	1.18074	3.00345	0.980314	0	0	0	0	4.45706	0.287744	0	0	0	0.00297666	0	0	0	0.447492	0	0	0.0902921	0	0	0	0.0555644	0
166-004	2	5143655	6500	6500	6500	6500	6500	137354	132617	492706286	6500	6500	6500	805176	6500	0.156535	0	95.7874	0.0257822	0	0	0	0.999982	0	0	0.026703	0	0	0	0	0	2.93089	0	0	0	0	0	0	0	0	0	0	0	0	0	0	0	0	0
166-004	3	200394	6500	1216026	1152265	16664568	1257016	5182913	1844534	471280735	537420	6500	6500	9067821	1329886	1.72767	0	89.7919	0.351434	0.25338	3.17506	0.231686	0.0381805	0.239496	0.219538	0.987487	0.102393	0	0	0	0	2.3724	0	0	0	0	0	0	0	0	0	0.0407837	0	0.293296	0	0	0	0	0
166-004	4	97530	6500	1992771	1180901	3213212	6500	30329134	5588194	361809225	1389141	405935	6500	8632706	6500	1.98552	0.093365	83.2161	1.28528	0	0.739039	0.458337	0.0224319	0	0.271607	6.9757	0.319502	0	0	0	0	1.76909	0	0	0	0	1.44473	0	0	0.355272	0.0418324	0	0	0	0	0	0	0.0175817	0
166-005	1	553745	6500	13186048	865226	1191128	6500	11683438	35506000	6500	6500	47371136	6500	104409733	24589730	41.5018	18.8295	0	14.1133	9.77416	0.473461	5.24132	0.220108	0	0.343918	4.64404	0	0	0	0.334747	0	0.0343918	0.106615	0	1.70469	0	0	1.02717	0	0	0.0160495	0	0	0	0	0.0160495	0	0	0
166-005	2	4421187	6500	91261121	49421593	2015145	6500	27888525	137333126	6500	6500	36879171	6500	577679321	121117613	53.1688	3.39431	0	12.64	11.1475	0.185471	8.39955	0.40692	0	4.5487	2.56682	0	0	0	0	0	0.116617	0.0409401	0	0.939142	0	0	0.410022	0.0403198	0	0.178648	0	0	0	0	0.0372183	0	0	0.0155076
166-007	1	768884	6500	30745693	26456384	62865	106386	82208	47956125	62178063	31432	258560256	6500	95455271	66689817	15.8564	42.9502	10.3286	7.96613	11.078	0.0104426	5.10726	0.127722	0.0176722	4.39475	0.0136558	0.00522132	0	0	0.0951888	0	1.53868	0.0630575	0	0	0	0	0.0345411	0	0.0634592	0.025705	0	0	0	0.0160656	0	0	0.00321312	0
166-007	2	672023	6500	6364693	3594898	5382022	349703	6500	7253092	30247330	6500	6513732	6500	18604763	13145080	18.411	6.44588	29.9323	7.17754	13.0082	5.32596	6.29839	0.665023	0.346061	3.55745	0	0	0	0	0.417139	0	5.74976	1.73697	0	0	0	0	0.116834	0	0.219009	0	0	0	0	0	0	0	0	0
166-009	1	24408000	6500	34776369	24061000	26760662	68150857	35518950	89109674	6500	62460	6500	6500	57608988	23207379	12.6598	0	0	19.5821	5.09989	5.88074	7.64221	5.36373	14.9764	5.28748	7.8054	0.0137258	0	0	3.40095	0	2.77108	6.12018	0	0	0	0	0	0	0.00915053	0.78847	0	0	0	0	0	0	0	0.0747293
166-009	2	21041724	6500	17299404	18519028	7837689	14064191	4570381	49985328	6500	6500	154058	6500	47013297	15354425	22.3873	0.0733608	0	23.8025	7.31163	3.73223	8.23781	10.0199	6.69723	8.81858	2.17637	0	0	0	1.39691	0	0.0886444	2.94666	0	0	0	0	0	0	0	0.865047	0	0	0	0	0	0	0	0.0519639
184-002	1	370850	6500	2887173	2593678	1624462	6316971	5489952	22197561	6500	6500	121721	6500	28593025	17162641	30.9617	0.131804	0	24.0364	18.5844	1.75903	3.12635	0.401572	6.84027	2.80854	5.94474	0.00369545	0	0	4.02557	0	0.269768	0	0	0	0	0	0.713221	0	0	0	0	0	0.0307954	0	0	0	0.00246363	0
184-002	2	6500	6500	6500	6500	13004497	19454279	6500	6500	6500	6500	49336	6500	1501807	5255406	3.81318	0.125268	0	0	13.3438	33.0192	0	0	49.3956	0	0	0	0	0	0	0	0	0	0	0.299146	0	0	0	0	0	0	0	0	0	0	0	0	0	0
184-002	3	239629	6500	3894460	2833974	1697796	19681337	5284386	6233489	6500	6500	45494	6500	16744608	4719238	26.7914	0.0727907	0	9.97358	7.55078	2.71647	6.23114	0.383406	31.4901	4.53436	8.45502	0.00313753	0	0	0	0	0.569148	0	0	0	0	0	0.913021	0	0.0106676	0	0.00188252	0	0.0464355	0	0	0	0	0
184-002	4	646527	6500	1036595	1205948	713158	6127950	1097673	8904233	6500	6500	14228	6500	20294628	11407052	37.467	0.0262679	0	16.4386	21.0592	1.3166	1.91371	1.19359	11.3131	2.22637	2.02647	0	0	0	4.00233	0	0.299839	0	0	0	0	0.0217831	0.310089	0	0	0.044207	0	0	0	0	0	0	0	0
184-004	1	12189977	6500	30566425	14780062	18273531	33693966	8910919	141408310	6500	60035	7041256	124687115	140562102	85727216	21.1455	1.05925	0	21.2728	12.8964	2.74899	4.59827	1.8338	5.06877	2.22345	1.34052	0.0090314	18.7574	0	2.31677	0	0.430497	1.808	0	0	0	0.0025804	0.142352	0	0.520381	0.479094	0	0	0.0012902	0	0.240837	0	0	0.0318249
184-004	2	10808954	6500	16403533	15143477	13597126	10637542	10865483	72146917	6500	6500	1318410	6500	60016819	55372296	20.1803	0.443308	0	24.259	18.6186	4.57196	5.5156	3.63445	3.57682	5.09191	3.65346	0.000613151	0	0	3.05993	0	0.449746	2.78738	0	0	0	0	0.33662	0	0.246487	1.25083	0	0	0.00398548	0	0.206325	0.00183945	0.00153288	0.0622348
195-001	1	6500	6500	6500	6500	6500	6500	6500	292377	168998878	6677672	6500	6500	29313361	986771	14.161	0	81.642	0.141245	0.476701	0	0	0	0	0	0	3.22593	0	0	0	0	0	0	0	0	0	0	0	0	0	0	0	0	0	0	0	0	0.01135	0
195-001	2	1535918	6500	1221301	558358	18536462	66554	6500	2790063	157308	1040656	45810	6500	8099654	3858378	19.9991	0.11311	0.388416	6.88905	9.52686	45.769	3.01556	3.79239	0.16433	1.37866	0	2.56952	0	0	0	0	0.253964	1.4875	0	0.245428	0	0.567685	0	0	0.0768295	0	0	0	0.388416	0	0	0	0	0
195-001	4	189996	6500	65429	22648	6500	6500	6500	5481563	1825091	1906248	6500	6500	11018490	351052	45.6022	0.0494714	7.55351	22.6866	1.4529	0	0.270791	0.786335	0	0.0937354	0	7.88939	0	0	0	0	0	0.140603	0	0.117169	0	3.1167	0	0	0.252565	0	0	0	0.950372	0	0	0	0	0
195-002	1	6500	6500	6500	6500	14123	6500	6500	36653	6500	6500	18226859	6500	76333	57838	0.414317	98.9304	0	0.198945	0.313932	0.0766577	0.0538429	0	0	0	0	0	0	0	0	0	0	0	0	0	0	0	0	0	0	0	0	0	0	0	0.0118637	0	0	0
195-002	3	512479	6500	297755	1633958	3004369	3104263	48341	5015900	27142	6500	6500	6500	10481163	4779335	30.4685	0	0.0789001	14.5811	13.8934	8.73363	0.865566	1.48976	9.02402	4.74988	0.140526	0	0	0	0	0	4.26901	0.591984	0	0.099909	0	0	3.70177	1.57287	0	0	0	0	0	0	0.781998	0	0	1.72506
195-003	1	413425	6500	16594670	16238932	6500	6500	126632904	104009928	6500	269207	1069923531	6500	151582595	922994	10.0719	71.0913	0	6.91096	0.0613285	0	1.10264	0.0274701	0	1.079	8.41415	0.0178875	0	0	0	0	0.479768	0.431216	0	0	0	0	0	0	0.171209	0	0	0	0	0	0	0	0	0
195-003	2	926292	6500	3898697	9481419	6500	6500	6639724	25585784	27703	6500	6500	6500	43149039	646921	43.9432	0	0.0282128	26.0567	0.658828	0	3.97045	0.94334	0	9.65592	6.76193	0	0	0	0	0	2.79386	3.15546	0	0	0	0	0	0	1.055	0.176827	0	0	0	0	0	0	0	0
195-004	1	27792991	6500	26569600	30627899	26245027	1232470	5175012	136184520	6500	61283	635528	6500	163534911	87137665	29.7607	0.115656	0	24.7834	15.8576	4.77617	4.83523	5.05787	0.224289	5.57378	0.941767	0.0111525	0	0	0	7.89391	0	0	0.0363489	0	0	0	0	0	0.119373	0	0	0	0	0	0	0	0	0
195-004	2	11239882	6500	21009990	21045778	16753693	1495689	29589224	121817218	6500	23447	74044	6500	116872312	64372635	28.0494	0.0177706	0	29.2361	15.4494	4.02089	5.0424	2.69757	0.358965	5.05099	7.10141	0.00562735	0	0	0	0.273371	0	0.139795	0.868981	0	0	0	0	0	0.820408	0.68239	0.00770058	0	0.025175	0	0.102773	0	0	0
195-005	1	13209802	6500	7748454	6475220	5953548	19487553	1302707	94189839	6500	26526	80723622	6500	26549286	20233220	9.33191	28.3739	0	33.1071	7.11185	2.09264	2.72353	4.64316	6.84975	2.276	0.457893	0.00932362	0	0	0.781112	0	0.242414	0.202012	0	0.0455822	0	0	0.0766609	0	0.621575	0	0	0	0.0269349	0	0.54595	0	0	0.0269349
195-005	2	2250505	6500	4100176	3455925	2425415	838109	6500	8838772	6500	6500	160334	6500	13380594	5387220	30.4104	0.364395	0	20.0881	12.2437	5.51231	9.31858	5.11478	1.90479	7.85437	0.0198761	0	0	0	0.98718	0	0.212012	0	0	5.25392	0	0	0	0	0	0	0	0	0.0298142	0	0.377646	0	0	0
195-007	1	170660	6500	2318904	12135461	6500	6500	12856370	5674179	66943107	6500	6500	6500	56419088	2227886	34.9344	0	41.4508	3.51342	1.3795	0	1.43585	0.105672	0	7.51422	7.9606	0	0	0	0	0	1.41664	0.0345835	0	0	0	0	0	0	0.0505943	0.0896608	0	0	0	0	0	0	0	0
195-007	2	518265	6500	184440	13927030	67721	6500	10018331	6222368	693941	6500	6500	6500	45822044	1450824	55.9184	0	0.846844	7.5934	1.7705	0.0826426	0.22508	0.632459	0	16.9957	12.2258	0	0	0	0	0	1.71994	0.399601	0	0	0	0	0	0	0.0398629	0	0.00388906	0	0	0	0	0	0	0
195-007	3	479753	6500	25111497	18662600	8949830	45532	24297472	12137075	6500	6500	1128307	6500	114355482	2721930	53.8956	0.53177	0	5.72019	1.28284	4.21805	11.835	0.226107	0.0214592	8.79567	11.4514	0	0	0	0.0109913	0	1.4451	0	0	0	0	0	0	0	0.0491992	0.072752	0	0	0	0	0	0	0	0
195-007	4	52145	6500	5008330	3964357	6500	6500	8834530	2770400	6500	6500	6500	6500	37295435	494033	61.6323	0	0	4.5782	0.81641	0	8.27648	0.0861717	0	6.55127	14.5994	0	0	0	0	0	2.58959	0.189222	0	0	0	0	0	0	0.0328696	0.247855	0	0	0	0	0	0	0	0
195-008	1	4343813	6500	1614277	991340	748529	363380	418640	18112057	6500	6500	251324892	6500	16069092	7574042	5.22246	81.6806	0	5.88642	2.46156	0.243272	0.52464	1.41174	0.118098	0.322186	0.136058	0	0	0	0.566002	0.194835	0.144766	0.90397	0	0	0	0	0	0	0.0729272	0	0	0	0	0	0	0	0	0
195-008	2	6095922	6500	4731447	3175422	6500	21027	3616708	30209136	6500	6500	97072	6500	25298524	15390022	24.9247	0.095637	0	29.7627	15.1626	0	4.66152	6.00583	0.0207166	3.12849	3.56326	0.00141895	0	0	4.20065	0	1.08975	2.7397	0	0.0173112	0	0	1.03243	0	0.756866	0.303655	0	0	0.00113516	0.000567579	1.01313	0	0	0.00567579
199-001	1	1154972	6500	6500	6500	62126	271094	2295824	50098665	1928718	93188	139503081	448999	52414256	10233784	19.8539	52.8421	0.730575	18.9768	3.87643	0.0235324	0	0.437489	0.102687	0	0.86963	0.0352986	0.170075	0	0.309131	0	0.395773	0.254578	0	0.0331593	0	0	0	0	0.997989	0	0.00320897	0	0	0	0	0	0	0
199-001	2	1148126	6500	870207	810978	1944786	255139	33194	4502686	80056	6500	479688	6500	14224661	8212619	41.1117	1.38638	0.231377	13.0135	23.7359	5.62077	2.51505	3.31828	0.737397	2.34387	0.0959368	0	0	0	2.04665	0	0.705418	0.569977	0	0.159895	0	0	0.244545	0.334838	0.393153	0	0	0	0	0	0.385628	0	0	0
199-001	3	3200706	6500	1416985	3465823	228784	853257	28385	16397516	221404	6500	61312	6500	43023893	15762824	47.0206	0.0670075	0.241972	17.9208	17.2271	0.250037	1.54862	3.49804	0.932521	3.78778	0.031022	0	0	0	4.14082	0	0.235147	0.449819	0	0.0297811	0	0	0.130292	1.50891	0.305256	0	0	0	0.021095	0	0.106716	0	0	0
199-001	4	16950576	6500	3847476	6115368	1642615	3858821	3868907	81636575	6500	23952	98330	6500	81070548	49292315	28.2476	0.0342613	0	28.4448	17.175	0.57234	1.34058	5.90612	1.34454	2.13079	1.34805	0.00834571	0	0	6.6691	0	0.250371	1.15961	0	0.33866	0	0	0.29781	0.206886	1.11525	0	0	0	0.0237194	0.0250371	0.254324	0	0	0
199-002	1	1408000	6500	968961	598435	6500	13982	6500	6500	6500	6500	6500	12209889	6441564	1352770	27.5835	0	0	0	5.79272	0	4.1492	6.02922	0.0598731	2.56257	0	0.0299365	52.2842	0	0	0	0	0	1.24237	0	0	0	0	0	0	0	0	0	0	0	0	0	0	0
199-002	2	6500	6500	3968171	1093928	181130	2495300	6500	6500	6500	6500	6500	50049	39309916	6372906	73.4765	0	0	0	11.912	0.33856	7.41714	0	4.66411	2.04473	0	0	0.0935495	0	0	0	0	0	0	0	0	0	0	0	0	0	0	0	0	0	0	0	0	0
199-002	3	789974	6500	1071322	449057	154879	83396	6500	8420283	6500	6500	41240	13747	13973015	7004378	42.0874	0.124217	0	25.3623	21.0975	0.466503	3.22687	2.37944	0.251194	1.35258	0	0	0.0414056	0	3.48359	0	0.126977	0	0	0	0	0	0	0	0	0	0	0	0	0	0	0	0	0
199-002	4	723882	6500	587458	478876	6500	6500	6500	1939168	6500	6500	6500	2192526	5321226	1941952	39.2373	0	0	14.2989	14.3194	0	4.33176	5.33771	0	3.5311	0	0	16.1671	0	0.780127	0	0.236091	0	0	0	0	0	0.174502	0	0	0	0	0	0	0	0	0	0	0
199-004	2	738431	6500	14049006	5803975	5655819	6349568	12059475	11391595	98771	12224093	1309892	6500	40463207	5851009	31.3264	1.01411	0.0764679	8.8193	4.52981	4.3787	10.8766	0.571689	4.91579	4.4934	9.33637	9.46381	0	0	0	0	0.715521	0	0	0	0	1.94629	0	0	0.830223	0.828402	0.497041	0	0	0	0	0	0.238507	0
199-004	4	3717727	6500	13529103	8551500	6500	6500	9441788	19808456	6500	14648790	1012270	6500	29576137	15178594	22.3216	0.763978	0	14.9498	11.4555	0	10.2106	2.80583	0	6.45396	7.12588	11.0557	0	0	0.0783214	0	1.13497	0.890391	0	0	0	0	0	0	4.20463	0	0.979705	0	0.369622	0.045344	0	0	0.472677	0
199-005	1	4395507	6500	1253740	1546412	1069832	162156	6500	8773217	26078888	6500	356940	6500	30314217	14370060	33.3123	0.392242	28.6581	9.6409	15.7913	1.17564	1.37774	4.83023	0.178193	1.69935	0	0	0	0	2.21112	0	0.00869235	0.0103222	0	0.0141251	0	0	0.0461781	0	0.481339	0	0	0	0.00488944	0.00217309	0.0396588	0	0	0.0630195
199-005	4	21825578	6500	4141289	10046617	6462458	809484	2840507	45077505	10279466	6500	6500	6500	103578540	67749140	34.8749	0	3.4611	15.1776	22.8112	2.17591	1.39437	7.34868	0.272553	3.3827	0.9564	0	0	0	5.42603	0	0.105491	0.381739	0	0.0164189	0	0	0.524583	0.136277	0.455624	0	0	0	0.0172398	0.0155979	0.105081	0	0	0.0447414
199-007	1	4972047	6500	5843473	11026349	11799388	224884	4005748	11458548	63424346	8665066	6500	6500	59193714	6981949	31.2368	0	33.4693	6.04673	3.68441	6.22659	3.08363	2.62377	0.118672	5.81865	2.11385	4.57259	0	0	0	0	0	0	0	0	0	0	0	0	0	0	0	0	0.804747	0	0	0	0	0
199-007	4	2442460	6500	1701226	2121754	58621159	6500	6500	703004	17630312	4409171	6500	6500	24515925	6231458	20.5154	0	14.7534	0.588288	5.21461	49.0554	1.42362	2.0439	0	1.77553	0	3.68968	0	0	0.193726	0	0.017773	0.11197	0	0	0	0	0.0106638	0	0	0	0	0	0.238159	0	0	0	0.0888652	0
199-008	2	2330843	6500	6372908	2802824	444081	327829	31388	14180360	6264794	3813050	1017201	6500	28091017	7377321	35.7847	1.2958	7.98063	18.0642	9.39786	0.565708	8.11835	2.96923	0.417617	3.57048	0.0399846	4.85739	0	0	0.202885	0	0.0947783	3.10991	0	0	0	0	0.0962592	0	0.288778	0.0592364	0.515357	0	1.30024	0.278411	0	0.19548	0.193999	0
199-008	4	1802984	6500	8170188	3408975	1372271	3055056	1602652	11215227	134365703	4901445	6500	6500	33348524	4864718	15.6199	0	62.9348	5.25303	2.27856	0.64275	3.82679	0.844489	1.43094	1.59671	0.750657	2.29576	0	0	0.0531715	0	0.095396	0.203303	0	0	0	0.0860128	0	0.494182	0	0.179845	0.308082	0	0	0.211122	0	0.151695	0.0609909	0
201-001	1	6500	6500	6500	718307	6500	6500	6500	1811555	39467	4909749	284118202	17677466	6539755	6500	2.06954	89.9108	0.0124897	0.573277	0	0	0	0	0	0.227312	0	1.55372	5.59413	0	0	0	0	0	0.039967	0	0	0	0	0	0	0	0	0	0	0	0	0	0	0
201-001	2	134295	6500	6500	1091597	6500	6500	6500	529919	6500	3694007	1798458	6500	13865910	4185815	54.806	7.10853	0	2.09454	16.5447	0	0	0.530808	0	4.31461	0	14.6008	0	0	0	0	0	0	0	0	0	0	0	0	0	0	0	0	0	0	0	0	0	0
201-001	3	100370	6500	47189	883602	6500	14481	6500	171028	58424	1450616	1683938	6500	7578407	1617774	54.577	12.1271	0.42075	1.23168	11.6506	0	0.339836	0.722827	0.104288	6.36339	0.0197788	10.4468	0	0	0	0	0.00988942	0.0152836	0.0791153	0.359615	0	0	0	0.023375	0	0	0.0314663	0	0	0	0.13126	0	0.965567	0
201-001	4	197380	6500	139234	1293339	6500	6500	460133	143634	6500	2452472	13596242	255839	10681751	1986681	33.6929	42.8859	0	0.453058	6.26648	0	0.439179	0.622584	0	4.07951	1.45137	7.7357	0.806979	0	0	0	0.0892238	0	0.231982	0.0674135	0	0	0	0	0	0	0	0	0	0	0	0	0.220085	0
201-003	1	241794	6500	957694	948212	6500	6500	6500	6279057	11452973	4006668	6500	6500	18872254	2819033	40.1537	0	24.368	13.3597	5.99794	0	2.03765	0.514455	0	2.01747	0	8.52482	0	0	0	0	0.100874	0.223939	0	0	0	0	0	0	0.26328	0	0.141223	0	0.315734	0.959308	0	0	0.411564	0
201-003	2	99891	6500	1259234	717091	31530	6500	6500	1609409	650404	1808353	6500	6500	12583134	1781288	59.4947	0	3.0752	7.6095	8.42216	0.149077	5.95383	0.472296	0	3.3905	0	8.55013	0	0	0	0	0.28628	0	0	0	0	0	0	0	0.205805	0	0.769129	0	0	0.882586	0	0	0.204485	0
201-003	3	451037	6500	644840	330959	6500	6500	6500	1064009	253041	931351	6500	6500	4801993	1162588	42.8749	0	2.2593	9.50008	10.3802	0	5.7575	4.02712	0	2.95499	0	8.31563	0	0	0	0	0.262757	0	0	0	0	0	0	0	0.159288	0	6.121	0	0.169498	5.16187	0	0	1.07962	0
201-003	4	4852754	6500	3054711	3102397	6500	6500	6500	9948987	6500	4279400	6500	6500	34192000	9253894	48.1577	0	0	14.0127	13.0337	0.015013	4.30241	6.83486	0	4.36957	0	6.02732	0	0	0	0	0.210972	0.0782256	0	0	0	0	0	0	0.231516	0	0.6503	0	0.185687	0.924485	0	0	0.395079	0
201-004	1	907073	6500	7085835	162241	6500	6500	2372912	1864634	280234	8214713	135012	6500	25155820	2756390	32.6297	0.175124	0.363492	2.41862	3.57532	0	9.19105	1.17657	0	0.210443	3.07791	10.6553	0	0	0.035319	0	0.863109	0.0250177	0	0.0176595	33.8842	0.0919767	0	0	0.25312	0	0.0485637	0	0	0	0.0154521	0	0.118466	0
201-004	2	687362	6500	37909	37748	6500	6500	126471	2053214	6500	234552	62913	6500	1414892	762696	16.0659	0.714364	0.0879217	23.3139	8.66029	0.0934169	0.43045	7.80489	0	0.428619	1.43606	2.6633	0	0	0.0824266	0	1.5313	0.217973	0	0.783969	27.1678	0	0.357182	0	1.65036	0	0.326043	0	0.254607	0.0952486	0.49456	0	0.194161	0
201-004	3	1088941	6500	1895269	572997	1073044	2017146	304691	1339229	39036	1734180	751042	6500	9826255	1539708	34.5247	2.6388	0.137153	4.7054	5.40978	3.77015	6.65905	3.82601	7.08727	2.01323	1.07054	6.09307	0	0	0.219693	0	0.269962	0.15453	0	0	10.536	0.989239	0.312783	0.788164	0.0974344	0	3.73602	0	0.299751	0.130326	0.16508	0	0.183698	0
201-004	4	5743329	6500	3336787	2038198	4901519	2827864	1703643	22608727	124728	1740769	6500	6500	23007106	8725539	26.1444	0	0.141736	25.6917	9.91538	5.56991	3.7918	6.52651	3.21348	2.31613	1.93596	1.97815	0	0	0.946647	0	0.176341	0.902088	0	0.00900666	2.43559	0.332298	0.273518	0.367851	0.679292	0	0.79069	0	0.694935	0.311915	0.0602024	0	0.220426	0.0763196
201-005	1	33552873	6500	5344406	7962113	6500	6500	2416634	60797318	144471851	6500	387112	6500	52737487	20426756	15.6259	0.1147	42.8065	18.014	6.05237	0	1.58353	9.94159	0	2.35914	0.71604	0	0	0	0	0	0.203231	0.581295	0	0	0	0	0.313476	0	0.586306	0	0	0	0.0412029	0	0	0	0.0206015	0
201-005	2	3233086	6500	9439054	3885936	6500	6500	47536498	103656646	55753991	57650	6500	6500	75665129	53395007	20.0172	0	14.7497	27.4224	14.1257	0	2.4971	0.855314	0	1.02803	12.5758	0.0152514	0	0	1.29843	0	0.328111	1.06306	0	0	0	0.00577079	0	0	2.16982	0	0.012366	0	0.0024732	0.0515249	0	0	0	0
201-005	3	2261833	6500	13401103	27596406	6500	6500	22223274	61124750	19173382	6500	395053	6500	111795945	29082461	36.7146	0.129738	6.29668	20.0738	9.55089	0	4.40102	0.742802	0	9.06286	7.29828	0	0	0	1.16025	0	0.177466	0.715913	0	0	0	0	0.110916	0	1.79819	0.620458	0	0	0	0.0315943	0	0	0	0
201-008	1	6500	6500	6500	1940874	6500	6500	79981	1528527	119438427	6500	5753306	6500	19339427	163517	13.0232	3.87428	80.4299	1.02931	0.110112	0	0	0	0	1.30699	0.0538593	0	0	0	0	0	0	0	0	0	0	0	0	0	0.00239375	0.128065	0	0	0	0	0	0	0	0
201-008	2	110019	6500	1594618	2325612	6500	6500	6500	22613	3615831	6500	311792	6500	20529135	1632886	66.7614	1.01396	11.7588	0.0735367	5.3102	0	5.18575	0.357784	0.0410108	7.56297	0.0410108	0	0	0	0	0	0.691528	0	0	0	0	0	0	0	0	1.15537	0	0	0	0	0	0	0	0
201-008	3	764263	6500	1629283	2667365	6500	6500	16299	77641	2520380	6500	6500	6500	25281148	2658475	70.5621	0	7.03462	0.216704	7.42006	0	4.54748	2.13313	0	7.44487	0.0454914	0	0	0	0	0	0.470629	0	0	0	0	0	0	0	0	0	0	0.0562439	0	0	0	0	0	0
201-009	1	2368829	6500	1802956	1953565	1733311	1158732	2089375	17887660	6500	6500	67905	5202543	65647287	35806662	44.8104	0.0463513	0	12.21	24.4414	1.18315	1.23069	1.61695	0.790944	1.33349	1.42619	0	3.55122	0	0.544925	0	0.285833	0	0	3.97136	0	0	0.562753	0	0.00534823	0.587711	0	0	0.0207987	0.00415973	0.139054	0	0.0380319	0.0897314
201-009	2	231271	6500	1143416	6500	471650	952167	963671	3050627	6500	6500	13181	6500	17693586	5598208	48.4093	0.0360637	0	8.34645	15.3166	1.29042	3.12836	0.632754	2.60511	0	2.63658	0	0	0	0.116059	0	0.625541	0	0	11.4545	0	0	0.338343	0	0.00131141	0.801269	0	0	0	0	0.140976	0	0	0
201-009	4	398662	6500	1384253	141969	275539	95466	367318	2630634	6500	6500	6500	6500	15471388	5388692	55.7527	0	0	9.47976	19.4187	0.992935	4.9883	1.43662	0.344021	0.511601	1.32367	0	0	0	0	0	1.30004	0.0273149	0	0.80173	0	0	0.468783	0	0	0.0900655	0	0	0	0	0.0524152	0	0	0
201-010	1	1766829	6500	6059183	7046528	6500	4448251	15963816	26533609	18850503	5664245	103128229	6500	55031516	11913102	20.0945	37.6568	6.88317	9.68862	4.35001	0	2.21248	0.645149	1.62426	2.57301	5.82911	2.06827	0	0	0.0493349	0	0.0996186	1.34817	0	0	0	0	0.0977211	0	0.169826	0.011385	0.440219	0	0.684996	0.852925	0	0.0996186	0.28083	0
201-010	2	2294140	6500	10351203	4987548	6061823	27574	6863669	19935855	161031	8178388	251473	6500	26693641	8065887	23.4155	0.22059	0.141255	17.4876	7.07534	5.31739	9.08	2.0124	0.0241875	4.37504	6.02076	7.17402	0	0	0	0	1.94758	0.835921	0	0	0	5.00295	0	1.42029	0.737236	0.0474076	0.337658	0	0.0183825	0.546638	0.0145125	0	1.16487	0
201-010	4	4564018	6500	7579576	2395658	1556209	8336372	17376589	17055015	6500	2116702	54241	6500	29759103	11422960	21.4867	0.0391634	0	12.3141	8.24762	1.12362	5.47262	3.29532	6.01904	1.72972	12.5463	1.5283	0	0	0.269481	0	2.39549	2.12601	0	0	0	4.98028	0.151991	1.66258	0.277874	0.0857865	0.550152	0	0.476488	3.3205	0.0671372	0	2.75542	0.0102571
201-011	1	3418526	6500	5404363	3817775	6500	6500	6500	6057883	67195067	7220687	6500	6500	35814222	12675607	24.5116	0	45.989	4.14608	8.67532	0	3.6988	2.33968	0	2.61293	0	4.94192	0	0	0	0	0.0101769	0.0366369	0	0.0564819	0	0.759708	0.0274777	0	0.01323	0	0.413692	0	0.279357	0.155198	0.0152654	0.413183	0.0885393	0
201-011	2	3835924	6500	5479487	3295074	101072	6500	6500	6312766	11745407	4639677	6500	6500	27691565	10399952	35.0526	0	14.8676	7.99084	13.1645	0.12794	6.93606	4.8556	0	4.17098	0	5.87301	0	0	0.680668	0	0.0567822	0.0776264	0	0.187238	0	1.10043	0.0833765	0	0.0230004	0	0.747154	0	0.434133	0.321646	0.112127	0.601604	0.750748	0
201-011	4	15058999	6500	11402983	11037156	1197388	6500	1518895	19803481	15916100	12007687	697851	6500	68227849	41036467	33.2255	0.339839	7.75081	9.64388	19.9839	0.583103	5.55302	7.33342	0	5.37487	0.73967	5.84749	0	0	0.982935	0	0.139008	0	0	0.283138	0	0.143764	0.0709674	0	0	0	0	0	0.147788	0.355203	0.0237777	0.164615	0	0
230-001	1	15440652	201308733	34972586	35034873	2694738	6500	6500	208953659	6500	6500	583532	107809191	159009214	100108535	17.2441	0.0632826	0	22.6605	10.8565	0.292238	3.79269	1.6745	0	3.79944	0	0	11.6916	21.8314	4.19265	0	0.0280861	1.48785	0	0.0106656	0	0	0.0597274	0.0017776	0.0668378	0.154296	0	0	0.0053328	0.0138653	0.0156429	0	0	0
230-001	2	81710477	117740003	78906263	73230042	25995987	47234055	113062204	451657159	560843	838183	1380536	6500	500505948	342453060	25.8659	0.0713455	0.0289841	23.3415	17.6978	1.34346	4.07784	4.22276	2.44104	3.7845	5.84301	0.0433169	0	6.08475	2.57354	0	0.0270731	1.42755	0	0.0117848	0	0	0.321692	0	0.416607	0.0277101	0	0	0.0207029	0.00764416	0.094915	0	0.00191104	0.0343987
230-001	4	50277458	439632	2764824	9711757	500657	6500	88425	43603272	189303	6500	288937	13677162	65677031	58116108	25.2119	0.110916	0.0726692	16.7383	22.3094	0.192191	1.06135	19.3004	0	3.72812	0.0339442	0	5.25035	0.168765	3.14725	0	0.00621513	0.738166	0	0.231394	0	0	1.13163	0	0.335139	0.0564143	0.00191235	0	0	0.0296414	0	0	0	0.0234263
230-002	1	6500	6500	6500	6500	6500	107709	1220704	611740301	195791363	6500	6522390	6500	17819886	5050364	2.12142	0.776475	23.3085	72.8262	0.601234	0	0	0	0.0128225	0	0.145322	0	0	0	0	0	0	0	0	0	0	0	0	0	0	0	0	0	0	0	0	0	0	0
230-002	2	617319	6500	37338	1777281	1652822	6984665	9687925	12513155	109718487	6500	435608	6500	9008376	6086068	5.49174	0.265558	66.8872	7.62834	3.71022	1.0076	0.0227621	0.376333	4.25803	1.08348	5.90601	0	0	0	0.978771	0	0	2.05769	0	0	0	0	0	0	0.201824	0	0	0	0	0	0	0	0	0
230-004	1	930439	6500	6916545	6721543	4269157	7238299	4870879	9455289	54394495	6500	176431	6500	20140022	10433087	15.0299	0.131665	40.5929	7.05619	7.78589	3.18594	5.1616	0.694358	5.40172	5.01608	3.63498	0.00138594	0	0	0.445927	0	1.26467	1.09039	0	0.1282	0	0	0.0322232	0	0.505523	0.291395	0	0	0.000692972	0	0.147949	0	0	0
230-004	2	1512063	6500	9140019	4555917	1010391	4642583	6085595	11519439	17636741	6500	141624	6500	31899173	10366720	29.9167	0.132822	16.5407	10.8035	9.72246	0.947598	8.57199	1.41809	4.35406	4.27278	5.70739	0	0	0	0.701778	0	2.51503	0.747373	0	0.300007	0	0	0	0	0.317188	0.298024	0	0	0	0	0.578207	0	0	0
234-001	1	5455773	6500	12226874	7431015	794058	711231	1467477	40701328	6500	6500	200765	6500	73598920	33666442	39.1484	0.10679	0	21.6496	17.9077	0.422371	6.50366	2.90201	0.378314	3.95267	0.780573	0.00670431	0	0	1.93994	0	0.351018	1.59419	0	0	0	0	0	0	1.29968	0.0225073	0.00191552	0	0.00383103	0	0.995111	0	0.0023944	0
234-001	3	2839258	6500	3851090	2049650	1860744	4046993	1860744	3994685	6500	6500	31318	6500	27974458	10660046	44.7591	0.0501085	0	6.3915	17.0561	2.97719	6.16174	4.54281	6.47519	3.27944	2.97719	0	0	0	0.208963	0	0.657807	0.340631	0	0.00266534	0	0	0.109279	0.334767	0.353425	0.457906	0	0	0	0	1.89506	0	0	0
234-002	1	2214596	6500	5029671	66525	6500	6500	10332446	22702670	20181707	21510464	260850	6500	52378252	4208607	33.9018	0.168835	13.0626	14.6943	2.72402	0	3.25545	1.4334	0	0.0430585	6.68767	13.9226	0	0	0	0	1.9467	1.81412	0	0.0215293	0	3.37669	0	0	0.571092	0	0.0124643	0	0.0328604	0.233422	0	0.309341	0.114445	0
234-002	2	616554	6500	5397746	6500	6500	6500	8894898	9963644	57103	10743790	99544	6500	29870098	744650	37.8103	0.126005	0.0722819	12.6122	0.942595	0	6.83259	0.780449	0	0	11.2594	13.5997	0	0	0	0	5.25216	0.579232	0	0	0	6.68021	0	0	0.823427	0	0.0263731	0	0.0517694	0.124051	0	0.181681	0.0644676	0
234-002	4	119256	6500	3582150	6500	6500	6500	7833283	6991475	6500	6161145	112879	6500	24281710	228309	42.5995	0.198033	0	12.2657	0.400542	0	6.28447	0.209221	0	0	13.7426	10.809	0	0	0	0	2.55429	0.465434	0	0	0	5.96113	0.0492286	0	0.726121	0	0.0760805	0	0.0615357	0	0	0.099576	0.208103	0
234-003	1	6329816	6500	2650796	1361059	7316435	4101008	6500	22983473	921241	6500	104118043	6500	18311890	11494708	9.79245	55.6781	0.492642	12.2906	6.1469	3.91253	1.41754	3.38493	2.19305	0.727839	0	0	0	0	1.01707	0	0.219305	0.702412	0	0.270159	0	0	0	0	0	0.854973	0	0	0.047675	0	0.146203	0	0	0
234-003	2	85893552	6500	28742191	45803063	6788485	1972503	1332080	396268222	6500	204935	1716334	6500	362684433	150986159	26.0924	0.123477	0	28.5085	10.8623	0.48838	2.06778	6.17939	0.141907	3.29518	0.0958331	0.0147436	0	0	0.659774	0	0.455207	0	0	19.6108	0	0	0	0	0	0.374118	0	0	0.101362	0	0.0903043	0	0	0
234-003	4	68405750	6500	40703341	14939187	3967936	5595338	6500	294614659	6500	6500	749702	6500	168317275	73159959	23.841	0.10619	0	41.7301	10.3626	0.562031	5.76535	9.6892	0.792541	2.11603	0	0	0	0	2.50194	0	0.619011	0	0	1.09039	0	0	0	0	0	0.18648	0	0	0.12691	0	0.2331	0	0.0595701	0
234-004	1	4363804	6500	2836224	6060563	7125391	5473415	1084731	34213819	6500	6500	209537248	442849	27506397	8707705	8.73219	66.5198	0	10.8615	2.76435	2.26203	0.900389	1.38533	1.73759	1.92399	0.344359	0	0.140587	0	0.0868796	0	0.748744	0.876694	0	0	0	0	0	0	0	0	0	0	0	0	0.0805611	0	0.0173759	0.0521278
234-004	2	9505472	6500	5913755	7229712	4209451	6500	494993	37327689	6500	54328	859195	6500	39339855	15789466	30.2614	0.660919	0	28.7136	12.1457	3.23804	4.54904	7.3119	0	5.56132	0.380764	0.0417911	0	0	0.907022	0	1.667	0.821892	0	0.0464346	0	0	0.238364	0	0.154782	1.3466	0	0	0	0	0.78784	0	0.00928692	0.0742954
234-004	4	5739345	6500	5254024	3085773	3348958	3645945	1064809	18519470	6500	6500	601219	6500	30157520	11575272	31.9127	0.63621	0	19.5973	12.249	3.54387	5.55981	6.07338	3.85814	3.26537	1.12678	0	0	0	1.31586	0	3.42634	1.54326	0	0.0894272	0	0	0	0.442026	0	3.1044	0	0	0	0	0.314273	0	0	0.562114
238-003	1	350636	6500	393129	6500	6500	6500	106677	2420580	11748400	3945254	4727649	6500	7355639	841230	22.189	14.2614	35.4401	7.3019	2.53765	0	1.18591	1.05773	0	0	0.3218	11.9012	0	0	0	0	0.195411	0	0	0.62388	0	0.452671	0.0125493	0	0.259053	0	0.121907	0	0.132664	0	0	0.0699175	0.0295805	0
238-003	2	4104587	6500	28931122	1523673	1102849	6500	6500	3012104	2240939	34497191	15694864	6500	71782600	3254648	42.1012	9.2052	1.31433	1.76663	1.90888	0.646832	16.9684	2.40738	0	0.89365	0	20.233	0	0	0.0231011	0	0.323416	0	0	0.312473	0	0.526463	0.0255328	0	0.0291804	0	0.0340438	0	0.303962	0	0.088757	0.0693034	0	0
238-003	3	4197641	6500	12571616	980160	191770	6500	6296462	11708649	6500	86605651	8746862	6500	198812654	8629669	50.2707	2.21169	0	2.96059	2.18205	0.0484901	3.17879	1.06139	0	0.247838	1.59209	21.8987	0	0	0	0	0.188573	0.0215511	0	4.17553	0	5.30428	0	0	0.199348	0	0.245144	0	0.132001	0.0484901	0.0457962	2.04736	0	0
238-003	4	1371883	6500	1298059	84589	6500	6500	976621	4127952	6500	8400475	17899071	6500	26587149	1254996	35.6874	24.0256	0	5.54088	1.68456	0	1.74236	1.84145	0	0.113543	1.3109	11.2758	0	0	0	0	0.35095	0.291082	0	1.04046	0	4.30636	0.123865	0	0.258051	0	0.0268373	0	0.414946	0.0289017	0	0.827828	0	0
238-004	1	3122006	6500	3925901	1458921	5316767	4585180	7371166	2632863	1390866	6133423	181663309	6500	42950974	1335572	16.147	68.2945	0.522882	0.989798	0.502095	1.99878	1.4759	1.17369	1.72375	0.548467	2.77112	2.3058	0	0	0	0	0.19668	0	0	0	0	0	0.0703572	0	0	0	0	0	0	0.107135	0.0511689	0.0511689	0	0
238-004	2	2133825	6500	745526	269331	524629	296490	3518502	1641787	6500	468500	90984	6500	3143250	1455292	15.1848	0.439536	0	7.93134	7.0304	2.53444	3.60157	10.3083	1.43232	1.30112	16.9976	2.26328	0	0	0.422042	0	1.44981	0.35644	0	0	0	3.86617	1.83906	0	0.0656024	0	2.6569	0	0	0.249289	0.572928	2.56724	0.402362	0.498579
238-004	3	3219525	6500	7758902	2577400	3058040	5819812	1419032	4924652	6500	4602954	921862	6500	17418748	1464808	29.2127	1.54604	0	8.25905	2.4566	5.12859	13.0123	5.39941	9.76031	4.32251	2.37984	7.71954	0	0	0.119418	0	0.938286	0.351857	0	0	0	1.75502	1.23896	0	0.162068	0	0.219644	0	0	0.0597091	0.130081	0.13861	0.215379	0.102359
238-004	4	416322	6500	2207338	464615	813493	2257296	1212329	567863	6500	1173195	25812	6500	7811861	592009	40.2834	0.133104	0	2.9283	3.05281	4.19493	11.3826	2.14684	11.6402	2.39588	6.25161	6.04981	0	0	0.0901675	0	0.888793	0.36067	0	0	0	1.88493	0	0	0.137398	0.691284	0.682696	0	0	0.103049	0	0.429369	0.176041	0.80292
238-005	1	3170197	6500	4493978	4937530	2300284	5226355	3486529	10597123	118449156	6500	6500	6500	17432646	7340966	9.43414	0	64.1019	5.73491	3.97276	1.24486	2.43204	1.71564	2.82838	2.67208	1.88683	0	0	0	0.0372155	0	0.513574	0.266091	1.67842	0	0	0	0	0.184217	0	0.668019	0	0	0	0	0.0483802	0	0	0.403789
238-005	2	8505360	6500	10940427	10004891	2889470	419655	732391	47650866	49826656	6500	6500	6500	32968294	14778798	17.5363	0	26.5035	25.3462	7.86106	1.53695	5.81938	4.52413	0.223221	5.32175	0.38957	0	0	0	0.324168	0	2.42557	1.08198	0.19052	0.0170614	0	0	0.206159	0	0	0.164927	0	0	0.0284357	0.0113743	0.154975	0	0	0.0113743
291-001	1	2256599	6500	35027993	12462004	37702950	988847	7695256	121843662	6500	6500	27636998	6500	340619656	108228004	49.0453	3.97941	0	17.5441	15.5836	5.42879	5.04363	0.324924	0.142383	1.79439	1.10803	0	0	0	0	0	0	0	0	0	0	0	0	0	0.00547625	0	0	0	0	0	0	0	0	0
291-001	2	718398	6500	247847	6500	6500	6500	10758010	60000601	6500	6500	50288	6500	65974080	3692566	45.975	0.0350438	0	41.8123	2.57322	0	0.172716	0.500626	0	0	7.49687	0	0	0	0	0	0.978723	0	0	0	0	0	0	0	0.115144	0	0	0	0	0	0	0	0.132666	0
291-001	4	8218320	6500	52165709	50230120	6314462	4632721	34015596	271490149	6500	6500	6500	6500	237379360	112105504	28.5818	0	0	32.6889	13.4981	0.760296	6.28104	0.989532	0.557805	6.04799	4.09567	0	0	0	3.73271	0	1.04302	0	0	0	0	0	0.0573088	0	0	1.25315	0	0	0	0	0.309467	0	0	0
291-002	1	3075012	6500	9468115	5840907	43556702	10506468	3141753	13299762	6500	6500	120837	6500	46322597	20938466	27.6553	0.0721413	0	7.94016	12.5006	26.004	5.65261	1.83583	6.27252	3.48711	1.87567	0.00251656	0	0	0.579647	0	1.07793	0.828367	0	0.637947	0	0	0.444172	0	0	0.489051	0	0	0	0	0.764614	0	0	0.406843
291-002	2	2131128	6500	5515435	3213529	1988678	3854952	2255671	9768336	6500	6500	54788	6500	24840171	10001387	36.0002	0.0794032	0	14.157	14.4948	2.88214	7.99338	3.08859	5.58689	4.65729	3.26909	0	0	0	1.47303	0	1.7643	0.900548	0	0.285464	0	0	0.945866	0	0	0.235111	0	0	0.001162	0	0.530646	0	0	0.489976
291-002	3	2155501	6500	8688069	5628271	4456956	8626308	4172117	7179371	6500	6500	99556	6500	41320179	7876568	43.4949	0.104795	0	7.55723	8.29112	4.69153	9.14534	2.26895	9.08032	5.9245	4.3917	0	0	0	0.438588	0	0.898523	0.801814	0	0.492603	0	0	0.509745	0	0	0.0698636	0	0	0	0	0.425003	0	0	0.456054
291-003	1	18913043	6500	24763975	10947205	5403727	1099379	6381988	62757764	6500	6500	6500	6500	59422360	32925466	23.8644	0	0	25.2039	13.2231	2.17017	9.94537	7.5956	0.441518	4.39647	2.56305	0	0	0	3.8876	0	1.79975	1.60144	0	0	0	0	0.325526	0	0	0	0	0	0	0.108509	0.123475	0	0	1.347
291-003	3	19869284	6500	724769	1205003	1019391	103118	671737	26038662	6500	6500	6500	6500	25060518	14754652	25.572	0	0	26.5701	15.0558	1.04019	0.73956	20.2748	0.105222	1.22959	0.685446	0	0	0	4.56964	0	0.571205	2.36599	0	0	0	0	0	0	0	0	0.00601269	0	0	0	0.105222	0	0	0.862821
291-005	1	6500	6500	6500	1199510	6500	6500	609325	2864787	196745131	6500	6500	6500	26740136	4134481	11.165	0	82.1483	1.19615	1.7263	0	0	0	0	0.500839	0.254416	0	0	0	0	0	0.26374	0	0	0	0	0	0	0	0	2.74529	0	0	0	0	0	0	0	0
291-005	2	6500	6500	6500	452923	6500	6500	385024	6500	6500	6500	6500	6500	5771577	1048705	69.9585	0.016433	0.0410824	0.0301271	12.7116	0	0	0	0	5.48998	4.66696	0	0	0	0	0	2.29993	0	0	0	0	0	0	0	0	4.30064	0	0.140365	0	0	0	0	0	0
[truncated: 115 more columns]

## Sheet: ddPCR
Sample	visit number	Total 16S	S. aureus	P. aeruginosa	S. maltophilia
005-002	1	39500000	-	39400000	-
005-003	1	63888889	2444444	-	-
005-005	1	102840909	1923	95227273	-
005-006	1	334000000	-	63800000	-
005-007	1	181500000	-	123	-
005-008	1	630000000	-	288888889	-
005-009	1	154500000	170000000	100000	13846
005-011	1	166500000	-	70200000	-
009-001	1	109500000	111200000	100	6923
009-003	1	334000000	204000000	-	-
009-004	1	309000000	192000000	-	-
009-005	1	312000000	42000000	-	-
009-006	1	172000000	20200000	-	2000
009-007	1	191397849	3434243	4632	-
009-008	1	185000000	9800000	-	-
009-009	1	104864865	22918919	-	-
009-010	1	22550000	1038	100	-
009-011	1	1025500000	87600000	-	-
009-012	1	308620690	-	-	-
012-002	1	41050000	887692	1538	-
012-003	1	240206186	-	-	-
012-004	1	909000000	736000000	-	-
012-005	1	151000000	-	117200000	-
012-008	1	448000000	51400000	-	-
018-005	1	117500000	-	118000000	-
019-003	1	164736842	83578947	-	-
019-005	1	226500000	-	-	-
023-001	1	338500000	215	100	-
023-003	1	648000000	3800000	-	-
023-004	1	156500000	-	22600000	-
023-005	1	175000000	-	-	-
023-006	1	159473684	-	-	-
023-007	1	162857143	-	100	-
030-002	1	245000000	-	-	-
030-004	1	145500000	127800000	229231	54000000
030-006	1	685500000	-	82800000	-
039-002	1	507500000	-	478000000	-
039-006	1	182051282	17199211	140434	-
039-007	1	55789474	-	65894737	286640
039-010	1	416315789	101894737	-	-
039-011	1	1350000000	1092000000	-	-
039-014	1	879500000	206000000	-	-
039-016	1	542000000	-	594000000	-
052-001	1	89361702	51276596	38134	-
052-002	1	48000000	-	140000	9338462
052-003	1	267500000	39000000	708	3077
052-004	1	190000000	71800000	123	923
052-005	1	78835979	-	-	-
052-006	1	180526316	9603239	100	-
052-007	1	141500000	70200000	-	-
052-009	1	346391753	-	270	-
052-010	1	25106383	-	-	-
054-002	1	257000000	-	130000000	-
054-004	1	77000000	140000	18000000	1240000
054-006	1	73157895	484211	-	-
054-007	1	418500000	-	-	-
054-008	1	732000000	112800000	-	-
063-001	1	309500000	-	322000000	-
063-003	1	214736842	6947368	-	-
063-004	1	111290323	129032	5161290	-
063-005	1	142000000	3200000	-	-
063-006	1	414500000	2600000	-	-
065-007	1	211891892	-	104000000	-
065-009	1	219000000	-	71800000	-
065-010	1	958823529	-	405294118	-
070-002	1	366500000	-	149800000	-
070-003	1	1560000000	-	4400000	-
070-004	1	121500000	300000	-	-
070-006	1	275555556	85555556	-	-
123-002	1	71000000	920000	-	-
123-003	1	162941176	-	99529412	2081448
123-004	1	294000000	13846154	43231	-
123-005	1	221000000	-	1520000	-
123-008	1	88500000	11200000	-	-
123-009	1	178421053	-	162	-
123-010	1	462000000	-	-	-
123-011	1	4500000	1692	119692	431
123-012	1	64285714	-	-	-
133-001	1	31700000	1200000	-	627692
133-002	1	1090000000	-	60421053	-
133-005	1	1120786517	703370787	-	-
133-008	1	1635000000	864000000	100	1560000
133-010	1	60500000	25600000	-	-
133-011	1	146000000	40200000	-	1077
133-012	1	37577320	1546392	-	-
149-001	1	215425532	-	189361702	-
149-003	1	183500000	56400000	-	-
149-004	1	673500000	-	18200000	-
149-005	1	45600000	-	4800000	5415385
149-007	1	218000000	-	240000000	-
149-008	1	1470000000	121000000	-	-
149-009	1	290500000	48200000	-	-
160-003	1	147500000	16615385	113846	-
160-004	1	264000000	-	102800000	11600000
160-006	1	39000000	1420000	-	-
160-007	1	151111111	4487179	4991453	-
160-010	1	183888889	-	-	-
160-011	1	415500000	3600000	-	-
160-012	1	398974359	13412229	1779882	-
160-013	1	89304813	13903743	-	-
160-014	1	176500000	-	-	-
160-015	1	134500000	-	40600000	-
162-002	1	83888889	167521	21197	-
162-003	1	200000000	100	100	-
162-005	1	186500000	700000	-	-
162-009	1	1000000	-	-	-
166-002	1	126011561	-	68901734	-
166-004	1	264375000	-	320000000	-
166-005	1	251578947	27368421	-	-
166-007	1	602000000	-	102800000	-
166-009	1	455056180	-	-	-
184-002	1	92349727	50273	1513	-
184-004	1	664736842	4000000	168421	-
195-001	1	207000000	-	240000000	-
195-002	1	18423913	9548495	167	-
195-003	1	1505000000	1088000000	-	-
195-004	1	549500000	-	-	-
195-005	1	284500000	50000000	-	-
195-007	1	161500000	-	59600000	-
195-008	1	307692308	200384615	-	-
199-001	1	264000000	100800000	900000	353846
199-002	1	23352941	-	-	-
199-005	1	91000000	160000	28000000	-
199-007	1	189500000	-	79000000	-
201-001	1	316000000	420000000	1538	-
201-003	1	47000000	-	15400000	-
201-004	1	77094972	-	156425	-
201-005	1	337500000	-	228000000	-
201-008	1	148500000	-	180000000	-
201-009	1	146500000	-	-	6984615
201-010	1	273863636	-	15909091	-
201-011	1	146111111	-	109777778	-
230-001	1	922105263	810	1619	-
230-002	1	840000000	-	143600000	-
230-004	1	134000000	-	71000000	-
234-001	1	188000000	-	-	-
234-002	1	154500000	-	23000000	-
234-003	1	187000000	130200000	866154	-
234-004	1	315000000	164000000	100	383077
238-003	1	33150000	5800000	13200000	923
238-004	1	266000000	14615385	632308	-
238-005	1	184782609	-	228260870	-
291-001	1	694500000	11000000	-	-
291-002	1	167500000	-	-	-
291-003	1	249000000	-	-	-
291-005	1	239500000	-	280000000	-
005-003	2	187500000	-	-	-
005-005	2	30879121	1522	420964	-
005-006	2	274500000	-	108800000	-
005-007	2	263500000	168462	100	-
005-008	2	151875000	-	23500000	-
005-009	2	70000000	104615	169	100
005-011	2	43300000	-	1160000	-
009-001	2	67105263	888664	100	142
009-004	2	102439024	3414634	-	-
009-005	2	55555556	-	-	-
009-006	2	202500000	540000	-	1092
009-008	2	42941176	-	-	-
009-009	2	77500000	-	-	-
009-010	2	30071942	100	100	-
009-011	2	196000000	-	-	-
009-012	2	452000000	-	-	-
012-002	2	118500000	2154	123	-
012-003	2	137628866	123711	-	-
012-004	2	283500000	400000	-	-
012-005	2	155000000	-	38800000	-
018-003	2	28741722	-	-	-
018-005	2	18950000	-	19400000	-
019-003	2	270129870	3376623	-	-
023-001	2	220634921	100	100	-
023-003	2	188717949	410256	-	-
023-004	2	15350000	100	16615	-
023-005	2	467000000	-	-	-
023-006	2	127325581	162791	-	-
030-002	2	31193182	136364	-	-
030-004	2	42950000	700000	140000	19846
030-006	2	230128205	-	17692308	-
039-002	2	573500000	-	86800000	-
039-006	2	24166667	434295	304	-
039-007	2	5729730	-	1189189	116
039-010	2	158378378	-	-	-
039-014	2	139361702	170213	-	-
052-001	2	136500000	830769	3385	-
052-002	2	5200000	-	-	108
052-003	2	441500000	362308	37385	100
052-005	2	20260417	-	-	-
052-007	2	46500000	-	-	-
052-009	2	269000000	761538	3692	-
054-002	2	120707071	-	76565657	-
054-004	2	80232558	-	953488	100
054-005	2	20350000	1100000	-	-
054-006	2	38230769	-	-	-
054-007	2	129000000	160000	-	160000
054-008	2	62000000	-	-	-
063-001	2	174500000	-	120600000	-
063-003	2	590526316	378947	-	-
063-004	2	142564103	394	30454	-
063-005	2	229891304	608696	-	19130435
063-006	2	299500000	3000000	-	-
070-002	2	259000000	-	1600000	-
070-003	2	566500000	640000	-	-
070-004	2	14793814	-	-	-
070-006	2	341000000	480000	-	-
123-002	2	33450000	160000	-	-
123-003	2	133500000	14600000	160000	200
123-004	2	286500000	500000	640000	-
123-005	2	130000000	615	1231	-
123-009	2	8150000	7000	10769	-
133-001	2	25300000	180000	-	-
133-002	2	976000000	-	2000000	-
133-005	2	322619048	1071429	-	-
133-008	2	218500000	17269	4615	-
133-010	2	34540816	306122	-	-
133-011	2	10059524	190476	-	100
133-012	2	71000000	180000	-	-
149-001	2	9745223	-	687898	-
149-003	2	163888889	-	-	-
149-004	2	161000000	-	440000	-
149-005	2	182500000	-	13000000	1046
149-007	2	260000000	-	18600000	-
149-008	2	553191489	148936	-	-
149-009	2	74400000	-	-	-
160-003	2	451000000	80308	4154	-
160-006	2	45500000	280000	-	-
160-007	2	93157895	218623	194	-
160-012	2	206315789	3077	162	-
160-013	2	57142857	211640	-	-
160-015	2	265243902	-	560976	-
162-002	2	70899471	1221	100	-
162-003	2	307500000	1385	1692	-
162-005	2	197500000	-	-	-
162-009	2	15538462	-	-	-
166-002	2	50000000	-	2580645	-
166-004	2	514375000	-	625000000	-
166-005	2	1086500000	14600000	-	-
166-007	2	101052632	-	51789474	-
166-009	2	210000000	280000	-	-
184-002	2	39384615	13412	100	-
184-004	2	297402597	571429	-	-
195-001	2	40500000	346	181538	-
195-003	2	98192771	-	-	-
195-004	2	416666667	-	-	-
195-005	2	44000000	-	-	-
195-007	2	81944444	-	638889	-
195-008	2	101500000	-	-	-
199-001	2	34600000	40385	15231	100
199-002	2	53500000	-	-	-
199-004	2	129166667	-	-	-
199-008	2	78500000	-	5800000	-
201-001	2	25300000	387692	631	-
201-003	2	21150000	-	540000	-
201-004	2	8806818	27273	5245	-
201-005	2	378000000	-	48400000	-
201-008	2	30750000	-	6800000	-
201-009	2	36550000	-	-	277
201-010	2	114000000	203077	212308	-
201-011	2	79000000	-	12400000	-
230-001	2	1935000000	-	140000	-
230-002	2	164035088	-	161052632	-
230-004	2	106626506	-	22891566	-
234-002	2	79000000	38308	64462	-
234-003	2	1390000000	412308	923	-
234-004	2	130000000	183077	100	100
238-003	2	170500000	12800000	1400000	123
238-004	2	20700000	60615	1231	-
238-005	2	188000000	-	36600000	-
291-001	2	143500000	-	-	-
291-002	2	69000000	-	-	-
291-005	2	8250000	-	-	-
005-002	3	26400000	-	740000	-
005-005	3	69000000	100	193846	-
009-003	3	81000000	180000	-	-
009-006	3	151666667	155556	-	120
009-007	3	19086022	149	100	-
023-001	3	251000000	100	100	-
023-003	3	501129944	384181	-	-
023-004	3	64000000	185	2000	-
030-002	3	10800000	-	-	-
039-002	3	58000000	-	33800000	-
039-006	3	11450000	3231	138	-
039-007	3	72500000	100	154	100
039-011	3	315000	-	-	-
039-016	3	161046512	-	209302	-
052-001	3	75000000	523077	100	-
052-002	3	119000000	-	-	308
052-003	3	359016393	203026	13115	100
052-004	3	363500000	218846	100	100
052-005	3	71686747	-	-	-
052-006	3	164500000	27308	100	-
052-007	3	143529412	31764706	-	-
054-002	3	172500000	-	153600000	-
054-004	3	71250000	100	52885	100
063-001	3	111500000	-	109800000	-
063-004	3	180000000	1538	100	-
063-005	3	757000000	1440000	-	-
070-002	3	580813953	-	1139535	-
070-004	3	33950000	-	-	-
123-005	3	42000000	100	338	-
123-011	3	158510638	100	100	100
133-001	3	21950000	-	-	-
133-002	3	546323529	-	12352941	-
149-001	3	65142857	-	5714286	-
149-004	3	289500000	3038462	19077	-
149-005	3	204000000	-	10800000	323
149-007	3	195652174	-	28478261	-
160-003	3	118235294	81267	905	-
162-002	3	189411765	22443	253	-
162-003	3	130000000	108	100	-
162-005	3	75500000	-	-	-
166-004	3	524858757	-	610169492	-
184-002	3	62500000	4308	4154	-
195-002	3	34400000	100	292	-
195-007	3	212179487	67061	8087	-
199-001	3	91500000	-	140000	100
199-002	3	33200000	-	-	-
201-001	3	13885714	1668571	365714	-
201-003	3	11200000	100	329231	-
201-004	3	28461538	483516	54100	-
201-005	3	304500000	-	15600000	-
201-008	3	35828221	-	1595092	-
234-001	3	62500000	-	-	-
238-003	3	395483871	956328	28387	258
238-004	3	59627329	464405	191	-
291-002	3	95000000	200000	-	-
291-003	3	98000000	-	-	-
005-002	4	1220512821	-	164103	-
005-007	4	378333333	1590	410	-
005-009	4	73043478	14716	1605	214
009-001	4	100500000	100	100	100
009-005	4	459000000	-	-	-
009-007	4	1331122449	100	100	-
009-008	4	591500000	320000	-	-
009-009	4	46842105	-	-	-
009-010	4	259000000	5962	30769	-
009-011	4	451000000	660000	-	-
009-012	4	225906736	269430	-	-
012-002	4	389830508	23816	100	-
012-008	4	78645833	-	-	-
018-003	4	187362637	-	-	-
018-005	4	44500000	-	7200000	-
019-005	4	48500000	-	-	-
023-001	4	508000000	20462	1385	-
023-003	4	344148936	-	-	-
023-004	4	123157895	100	186235	-
023-006	4	473544974	-	-	-
023-007	4	262500000	-	88000	-
030-002	4	30000000	-	-	-
030-004	4	117000000	1385	2923	108
039-002	4	436500000	-	318000000	-
039-006	4	2850000	2923	100	-
039-007	4	119000000	100	51385	100
039-010	4	167000000	140000	-	-
052-001	4	201000000	7923077	1231	-
052-002	4	469886364	-	-	245
052-003	4	581000000	12808	2923	231
052-004	4	197000000	423	5077	100
052-005	4	40500000	-	-	-
052-006	4	176020408	117739	110	163265
052-007	4	63500000	14000000	-	-
052-010	4	191000000	-	-	-
054-004	4	113043478	-	626087	100
054-005	4	38100000	-	-	-
054-008	4	76500000	-	-	-
063-001	4	90000000	-	71000000	-
063-003	4	73500000	300000	-	-
063-004	4	143000000	185	554	-
065-007	4	130000000	-	9600000	-
065-009	4	108500000	140000	-	-
065-010	4	61855670	-	65773196	-
123-002	4	11200000	-	-	-
123-003	4	134500000	-	2800000	108
123-004	4	487179487	2079684	100	-
123-005	4	125000000	708	1077	-
123-008	4	597222222	355556	-	-
123-009	4	110857143	28835	100	-
123-010	4	111000000	-	-	-
123-011	4	117500000	6584615	14769	123
123-012	4	218000000	-	-	-
149-001	4	48901099	1817	2874	-
149-005	4	796315789	-	3368421	113
149-009	4	106842105	-	-	-
160-003	4	192500000	38462	100	-
160-004	4	275000000	-	-	-
160-006	4	142777778	1222222	-	-
160-007	4	87000000	107692	354	-
160-010	4	186470588	-	-	-
160-011	4	64500000	-	-	-
160-012	4	305000000	16923	100	-
160-014	4	168000000	-	-	-
162-002	4	443750000	100	100	-
166-002	4	70555556	-	14000000	-
166-004	4	434782609	-	545652174	-
184-002	4	54166667	4647	304	-
195-001	4	24162162	-	1643243	-
195-007	4	60512821	379	379	-
199-001	4	287000000	3192	100	200
199-002	4	13561644	-	-	-
199-004	4	132500000	-	-	-
199-005	4	297000000	-	8400000	-
199-007	4	119500000	-	15200000	-
199-008	4	213500000	-	214000000	-
201-001	4	31703297	3930685	11834	-
201-003	4	71000000	100	8154	-
201-004	4	88000000	320000	160000	-
201-009	4	27750000	-	-	769
201-010	4	138500000	27231	1692	-
201-011	4	205347594	-	18609626	-
230-001	4	260500000	173	100	-
234-002	4	57000000	47385	2769	-
234-003	4	706000000	169231	100	-
234-004	4	94500000	253846	138	100
238-003	4	74500000	3615385	8000	100
238-004	4	19392265	14280	595	-
291-001	4	830526316	168421	-	-

## Sheet: statistics
Pathogen	Visit Number	Prevalence	P-Value		Pathogen	Visit Number	n vis. [n chg.]	Mean ± SD	change	CI (chg.)		Pathogen	Measure	Visit 1	Visit 2	Visit 3	Visit 4
Staphylococcus aureus	1	154/206 (74.8%)			S. aureus	1	139	5.94 ± 1.56				Staphylococcus	n vis. [n chg.]	115	94 [94]	41 [41]	68 [68]
	2	107/151 (70.9%)	0.3018			2	94 [94]	3.96 ± 1.42	-1.98	(-2.28, -1.68)			Mean ± SD	6.98 ± 1.26	5.20 ± 0.99	5.29 ± 1.12	5.16 ± 1.29
	3	44/70 (62.9%)				3	44 [44]	3.85 ± 1.64	-1.47	(-1.92, -1.02)			Change		-1.77	-1.37	-1.67
	4	80/112 (71.4%)				4	71 [71]	3.85 ± 1.57	-1.99	(-2.43, -1.55)			CI (chg.)		(-2.04, -1.51)	(-1.83, -0.90)	(-2.07, -1.26)
Pseudomonas aeruginosa	1	90/206 (43.7%)			P. aeruginosa	1	86	5.91 ± 1.88				Pseudomonas	n vis. [n chg.]	70	60 [60]	32 [32]	44 [44]
	2	51/151 (33.8%)	0.0009			2	60 [60]	3.95 ± 2.51	-1.73	(-2.21, -1.25)			Mean ± SD	6.95 ± 1.26	5.58 ± 1.57	5.39 ± 1.48	5.00 ± 1.54
	3	25/70 (35.7%)				3	33 [33]	3.50 ± 2.58	-2.24	(-2.86, -1.62)			Change		-1.32	-1.56	-1.75
	4	34/112 (30.4%)				4	43 [43]	3.52 ± 2.71	-2.05	(-2.80, -1.31)			CI (chg.)		(-1.57, -1.08)	(-1.99, -1.12)	(-2.12, -1.38)
Stenotrophomonas maltophilia	1	39/206 (18.9%)			S. maltophilia	1	38	4.52 ± 1.72				Stenotrophomonas	n vis. [n chg.]	21	20 [20]	11 [11]	17 [17]
	2	11/151 (7.3%)	0.0009			2	26 [26]	1.56 ± 1.45	-3.11	(-3.90, -2.32)			Mean ± SD	6.63 ± 1.05	4.34 ± 1.09	4.51 ± 1.14	4.34 ± 1.05
	3	4/70 (5.7%)				3	14 [14]	1.49 ± 1.25	-2.95	(-4.11, -1.80)			Change		-2.27	-2.15	-2.11
	4	10/112 (8.9%)				4	23 [23]	1.81 ± 1.52	-2.78	(-3.62, -1.94)			CI (chg.)		(-2.81, -1.74)	(-2.74, -1.55)	(-2.59, -1.63)
Achromobacter species	1	12/206 (5.8%)			Achromobacter sp.	1	11	3.99 ± 2.01				Streptococcus	n vis. [n chg.]	145	118 [118]	56 [56]	85 [85]
	2	6/151 (4%)	0.1797			2	10 [10]	1.60 ± 1.40	-2.61	(-4.23, -0.99)			Mean ± SD	7.53 ± 0.52	7.44 ± 0.60	7.43 ± 0.55	7.54 ± 0.58
	3	1/70 (1.4%)				3	4 [4]	1.82 ± 1.63	-3.08	(-6.60, 0.43)			Change		-0.11	0.03	0.05
	4	4/112 (3.6%)				4	7 [7]	2.21 ± 1.44	-2.57	(-4.31, -0.83)			CI (chg.)		(-0.21, -0.01)	(-0.12, 0.18)	(-0.09, 0.18)
Burkholderia species	1	8/206 (3.9%)			Burkholderia sp.	1	7	4.92 ± 0.96				Prevotella	n vis. [n chg.]	143	116 [116]	55 [55]	83 [83]
	2	6/151 (4%)	0.5			2	7 [7]	3.58 ± 1.89	-1.33	(-2.60, -0.06)			Mean ± SD	7.15 ± 0.74	6.99 ± 0.96	6.94 ± 0.78	7.27 ± 0.74
	3	3/70 (4.3%)				3	2 [2]	2.30 ± 0.00	-2.7	(-11.60, 6.20)			Change		-0.24	-0.05	0.27
	4	2/112 (1.8%)				4	4 [4]	2.30 ± 1.82	-2.43	(-4.36, -0.51)			CI (chg.)		(-0.39, -0.09)	(-0.26, 0.16)	(0.09, 0.44)
												Veillonella	n vis. [n chg.]	141	116 [116]	54 [54]	82 [82]
													Mean ± SD	6.98 ± 0.64	6.86 ± 0.84	6.91 ± 0.53	7.01 ± 0.81
													Change		-0.14	0.12	0.15
													CI (chg.)		(-0.26, -0.01)	(-0.06, 0.31)	(-0.00, 0.31)
												Rothia	n vis. [n chg.]	67	59 [59]	28 [28]	46 [46]
													Mean ± SD	6.39 ± 1.12	5.94 ± 1.40	6.17 ± 1.24	6.21 ± 1.27
													Change		-0.47	-0.4	-0.23
													CI (chg.)		(-0.69, -0.24)	(-0.75, -0.05)	(-0.44, -0.03)
												Porphyromonas	n vis. [n chg.]	113	92 [92]	42 [42]	64 [64]
													Mean ± SD	6.41 ± 0.74	6.05 ± 1.06	6.03 ± 1.05	6.31 ± 0.90
													Change		-0.39	-0.3	-0.02
													CI (chg.)		(-0.58, -0.21)	(-0.58, -0.03)	(-0.25, 0.20)
												Neisseria	n vis. [n chg.]	96	76 [76]	33 [33]	54 [54]
													Mean ± SD	6.50 ± 0.75	6.27 ± 1.06	6.15 ± 1.03	6.24 ± 1.10
													Change		-0.28	-0.18	-0.2
													CI (chg.)		(-0.52, -0.05)	(-0.46, 0.10)	(-0.50, 0.10)
												Haemophilus	n vis. [n chg.]	99	78 [78]	36 [36]	52 [52]
													Mean ± SD	6.55 ± 0.79	6.17 ± 0.96	6.12 ± 0.98	6.30 ± 0.93
													Change		-0.39	-0.25	-0.26
													CI (chg.)		(-0.62, -0.16)	(-0.56, 0.06)	(-0.57, 0.06)
												Granulicatella	n vis. [n chg.]	131	108 [108]	50 [50]	74 [74]
													Mean ± SD	6.56 ± 0.55	6.36 ± 0.95	6.29 ± 0.78	6.47 ± 0.78
													Change		-0.18	-0.22	0
													CI (chg.)		(-0.34, -0.01)	(-0.41, -0.03)	(-0.18, 0.18)
												Gemella	n vis. [n chg.]	129	106 [106]	48 [48]	76 [76]
													Mean ± SD	6.62 ± 0.62	6.50 ± 0.94	6.47 ± 0.75	6.62 ± 0.73
													Change		-0.11	-0.11	0.15
													CI (chg.)		(-0.29, 0.07)	(-0.39, 0.17)	(-0.03, 0.34)
												Escherichia Shigella	n vis. [n chg.]	7	6 [6]	2 [2]	5 [5]
													Mean ± SD	6.91 ± 1.40	5.10 ± 1.76	6.07 ± 0.55	5.06 ± 1.48
													Change		-1.55	-0.66	-1.64
													CI (chg.)		(-2.91, -0.19)	(-0.85, -0.46)	(-2.44, -0.84)
												Actinomyces	n vis. [n chg.]	129	106 [106]	51 [51]	73 [73]
													Mean ± SD	6.50 ± 0.69	6.44 ± 0.77	6.23 ± 0.78	6.58 ± 0.70
													Change		-0.08	-0.14	0.23
													CI (chg.)		(-0.20, 0.05)	(-0.35, 0.08)	(0.06, 0.40)
